# Supplementary material for: In silico MS/MS spectra for identifying unknowns: a critical examination using CFM-ID algorithms and ENTACT mixture samples
Source: Anal Bioanal Chem. 2020 Jan 22;412(6):1303–15. doi: 10.1007/s00216-019-02351-7 (PMC7021669; doi:10.1007/s00216-019-02351-7)
Supplement: Supplementary file 3 — (XLSX 138 kb) [file 216_2019_2351_MOESM3_ESM.xlsx]

## Sheet: Table S1
Table S1 CFM-ID results for "pass" substances (n=377) from ENTACT mixtures (n=10). Data are sorted by "In PCDL", "PCDL Matched", and "Approach 3 Rank (by Formula)".
"Pass" Substance from ENTACT Mixture(s)	CAS RN	DTXSID	MS-Ready DTXCID	In PCDL	PCDL Matched	Approach 1 (CE=10) Score	Approach 1 (CE=20) Score	Approach 1 (CE=40) Score	Approach 2 (CE=10) Score	Approach 2 (CE=20) Score	Approach 2 (CE=40) Score	Approach 3 Score	Approach 1 (CE=10) Rank (by Mass)	Approach 1 (CE=20) Rank (by Mass)	Approach 1 (CE=40) Rank (by Mass)	Approach 1 (CE=10) Rank (by Formula)	Approach 1 (CE=20) Rank (by Formula)	Approach 1 (CE=40) Rank (by Formula)	Approach 2 (CE=10) Rank (by Mass)	Approach 2 (CE=20) Rank (by Mass)	Approach 2 (CE=40) Rank (by Mass)	Approach 2 (CE=10) Rank (by Formula)	Approach 2 (CE=20) Rank (by Formula)	Approach 2 (CE=40) Rank (by Formula)	Approach 3 Rank (by Mass)	Approach 3 Rank (by Formula)	Approach 3 Quotient (by Mass)	Approach 3 Quotient (by Formula)	Approach 3 Percentile (by Mass)	Approach 3 Percentile (by Formula)
Pioglitazone hydrochloride	112529-15-4	DTXSID3044203	DTXCID1017129	Y	Y	0.0224952	0.106495	0.0824287	0.108489	0.607249	0.160418	0.876157	1	20	1	1	5	1	1	8	1	1	1	1	4	1	0.892865	1	94.2308	100
Tomelukast	88107-10-2	DTXSID7020344	DTXCID30344	Y	Y	0.0273137	0.0114178	0	0.0625985	0.0283458	0	0.0909443	1	1		1	1		1	1		1	1		1	1	1	1	100	100
Flutolanil	66332-96-5	DTXSID8024109	DTXCID204109	Y	Y	0.356621	0.0552667	0.131312	0.690366	0.109092	0.270703	1.07016	1	1	1	1	1	1	1	1	1	1	1	1	1	1	1	1	100	100
Piperine	94-62-2	DTXSID3021805	DTXCID00809656	Y	Y	0.407021	0.170464	0.0414621	0.634686	0.4005	0.068033	1.10322	3	1	4	2	1	3	2	1	3	1	1	3	1	1	1	1	100	100
Cybutryne	28159-98-0	DTXSID3032416	DTXCID1012416	Y	Y	0.605573	0.248347	0.116518	1.09323	0.429528	0.35051	1.87327	1	1	1	1	1	1	1	1	1	1	1	1	1	1	1	1	100	100
Roxithromycin	80214-83-1	DTXSID8041117	DTXCID90810337	Y	Y	0.0171284	0.0548607	0.00641938	0.0312121	0.121916	0.0311259	0.184254	1	1	1	1	1	1	1	1	1	1	1	1	1	1	1	1	100	100
Triflumizole	68694-11-1	DTXSID2032500	DTXCID60810288	Y	Y	0.00646243	0.0177662	0	0.0393463	0.0249481	0	0.0642943	1	1		1	1		1	1		1	1		7	1	0.529222	1	81.25	100
Atorvastatin calcium	134523-03-8	DTXSID6044303	DTXCID80197003	Y	Y	0.00175873	0.00132573	0.0201087	0.00620002	0.00238814	0.0251771	0.0337652	1	1	1	1	1	1	1	1	1	1	1	1	1	1	1	1	100	100
Tris(1,3-dichloro-2-propyl) phosphate	13674-87-8	DTXSID9026261	DTXCID206261	Y	Y	0.00288045	0	0	0.0199426	0	0	0.0199426	2			2			1			1			1	1	1	1	100	100
Acetochlor	34256-82-1	DTXSID8023848	DTXCID303848	Y	Y	0.0439869	0	0	0.141803	0	0	0.141803	2			1			1			1			1	1	1	1	100	100
Bispyribac-sodium	125401-92-5	DTXSID7034383	DTXCID8023977	Y	Y	0.0246356	0.028156	0.00644249	0.0768196	0.057913	0.0176661	0.152399	1	1	2	1	1	1	1	1	2	1	1	1	1	1	1	1	100	100
Timolol maleate salt	26921-17-5	DTXSID3047504	DTXCID70197219	Y	Y	0.526471	0.000678957	0	0.724659	0.0018234	0	0.726482	9	2		1	1		13	1		1	1		13	1	0.715907	1	73.913	100
Anastrozole	120511-73-1	DTXSID9022607	DTXCID202607	Y	Y	0.0575859	0.0693235	0.0154125	0.0589788	0.17679	0.0156335	0.251402	5	1	1	5	1	1	8	1	1	6	1	1	1	1	1	1	100	100
Fluroxypyr	69377-81-7	DTXSID2034627	DTXCID0014627	Y	Y	0.00424364	0	0	0.0211012	0	0	0.0211012	2			1			9			1			10	1	0.653772	1	59.0909	100
Melatonin	73-31-4	DTXSID1022421	DTXCID002421	Y	Y	0.319017	0.382601	0.232727	1.09356	0.817578	0.299731	2.21087	2	1	3	2	1	3	1	1	4	1	1	4	1	1	1	1	100	100
Cyanazine	21725-46-2	DTXSID1023990	DTXCID803990	Y	Y	0.350093	0.114193	0.0643111	0.465493	0.25883	0.118805	0.843129	94	15	1	1	1	1	135	12	1	1	1	1	53	1	0.522108	1	80.2281	100
Ethiofencarb	29973-13-5	DTXSID3037545	DTXCID1017545	Y	Y	0.0707772	0.0893865	0.0472835	0.220842	0.226364	0.0968735	0.54408	1	1	5	1	1	3	1	1	3	1	1	3	1	1	1	1	100	100
Metolachlor	51218-45-2	DTXSID4022448	DTXCID402448	Y	Y	0.302625	0.165347	0.159539	0.547655	0.385125	0.271038	1.20382	1	2	1	1	2	1	1	1	1	1	1	1	1	1	1	1	100	100
Oxycarboxin	5259-88-1	DTXSID8034792	DTXCID6014792	Y	Y	0.254761	0.0211641	0.00619089	0.295865	0.0740977	0.0320106	0.401973	1	2	5	1	1	5	1	1	1	1	1	1	1	1	1	1	100	100
Isazofos	42509-80-8	DTXSID7034676	DTXCID5014676	Y	Y	0.22155	0.0560254	0.00913358	0.338877	0.143938	0.0267263	0.509541	1	13	1	1	1	1	2	1	1	1	1	1	1	1	1	1	100	100
Diphenyl phthalate	84-62-8	DTXSID3021778	DTXCID801778	Y	Y	0.0803379	0.0623185	0.0146324	0.258459	0.117384	0.0320156	0.407859	2	1	10	2	1	9	1	1	9	1	1	8	1	1	1	1	100	100
Terbutylazine	5915-41-3	DTXSID4027608	DTXCID107608	Y	Y	0.40218	0.269648	0.0701947	0.734652	0.482928	0.153435	1.37101	3	1	2	1	1	2	5	1	1	1	1	1	1	1	1	1	100	100
Scopolamine hydrochloride	55-16-3	DTXSID6044692	DTXCID90196688	Y	Y	0.425134	0.24473	0.0629426	0.702163	0.668198	0.21663	1.58699	13	3	1	1	1	1	9	1	1	1	1	1	1	1	1	1	100	100
Thiacloprid	111988-49-9	DTXSID7034961	DTXCID90810397	Y	Y	0	0.221382	0.0947171	0	0.535339	0.198631	0.73397		1	1		1	1		1	1		1	1	1	1	1	1	100	100
Pantoprazole sodium	138786-67-1	DTXSID7044215	DTXCID803416	Y	Y	0.0884007	0.23017	0.11974	0.286906	0.474048	0.18161	0.942564	1	1	1	1	1	1	1	1	1	1	1	1	1	1	1	1	100	100
Triazophos	24017-47-8	DTXSID9037612	DTXCID7017612	Y	Y	0.338415	0.0295373	0.0559378	0.447105	0.128571	0.102552	0.678227	1	2	1	1	1	1	2	1	1	1	1	1	1	1	1	1	100	100
Fenamiphos	22224-92-6	DTXSID3024102	DTXCID404102	Y	Y	0.159407	0.159925	0.00830298	0.331206	0.239034	0.0193763	0.589616	19	1	3	1	1	1	10	1	3	1	1	1	5	1	0.918711	1	91.6667	100
Trifloxystrobin	141517-21-7	DTXSID4032580	DTXCID20810441	Y	Y	0.162466	0.0508292	0.0624254	0.346908	0.241345	0.0877636	0.676016	16	1	1	1	1	1	6	1	1	1	1	1	1	1	1	1	100	100
Salicylanilide	87-17-2	DTXSID7021784	DTXCID501784	Y	Y	0.0648586	0.121969	0	0.0943337	0.228486	0	0.32282	76	2		74	2		86	1		84	1		1	1	1	1	100	100
Famotidine	76824-35-6	DTXSID5023039	DTXCID803039	Y	Y	0.128213	0.0917764	0.0545925	0.199129	0.281586	0.0865757	0.56729	1	1	1	1	1	1	1	1	1	1	1	1	1	1	1	1	100	100
Carbamazepine	298-46-4	DTXSID4022731	DTXCID902731	Y	Y	0.283028	0.161203	0.0721952	0.826113	0.382173	0.106085	1.31437	3	2	20	2	2	20	1	2	16	1	1	15	2	1	0.97589	1	99.4764	100
Tebufenozide	112410-23-8	DTXSID4034948	DTXCID2014948	Y	Y	0.15164	0.245417	0.310367	0.516943	0.641256	0.579946	1.73814	1	1	1	1	1	1	1	1	1	1	1	1	1	1	1	1	100	100
Fipexide hydrochloride	34161-23-4	DTXSID6047446	DTXCID3024657	Y	Y	0.366476	0.1594	0.170499	0.805175	0.420656	0.367652	1.59348	1	1	1	1	1	1	1	1	1	1	1	1	1	1	1	1	100	100
Bithionol	97-18-7	DTXSID9021342	DTXCID701342	Y	Y	5.32e-05	0.00355447	0.026443	0.054692	0.0445686	0.0289603	0.128221	1	1	1	1	1	1	1	1	1	1	1	1	1	1	1	1	100	100
Fluoxastrobin	361377-29-9	DTXSID2034625	DTXCID2032057	Y	Y	0.0814737	0.039306	0.00237587	0.163308	0.0694585	0.00551799	0.238285	8	1	4	1	1	1	6	1	4	1	1	1	5	1	0.498984	1	60	100
Azoxystrobin	131860-33-8	DTXSID0032520	DTXCID90810433	Y	Y	0.0557197	0.0937144	0.00641309	0.121456	0.257872	0.0126375	0.391965	1	1	2	1	1	2	1	1	1	1	1	1	1	1	1	1	100	100
Glybenclamide	10238-21-8	DTXSID0037237	DTXCID8017237	Y	Y	0.0207218	0.102015	0.019222	0.0500293	0.242276	0.0388105	0.331116	1	1	1	1	1	1	1	1	1	1	1	1	1	1	1	1	100	100
Tebupirimfos	96182-53-5	DTXSID1032482	DTXCID9012482	Y	Y	0.0184507	0.0712023	0.000143187	0.0341129	0.109111	0.000602449	0.143826	1	1	12	1	1	1	1	1	10	1	1	1	1	1	1	1	100	100
Indoxacarb	173584-44-6	DTXSID1032690	DTXCID1020801	Y	Y	8.98e-07	0.000219274	0.000263159	2.61e-05	0.000445615	0.000721145	0.00119289	4	2	1	1	1	1	4	1	1	1	1	1	1	1	1	1	100	100
Propyzamide	23950-58-5	DTXSID2020420	DTXCID80420	Y	Y	0.0139989	0.0624502	0	0.0848812	0.156903	0	0.241785	2	1		1	1		1	1		1	1		1	1	1	1	100	100
Thiamethoxam	153719-23-4	DTXSID2034962	DTXCID0014962	Y	Y	3.18e-06	7.74e-05	0.0199446	7.18e-05	0.000114621	0.024526	0.0247124	9	6	1	1	1	1	10	8	1	1	1	1	1	1	1	1	100	100
Thiophanate	23564-06-9	DTXSID3034531	DTXCID1014531	Y	Y	0.0377222	0.000367137	0.00408088	0.0520419	0.00238002	0.00495687	0.0593788	6	5	3	1	1	1	7	5	3	1	1	1	4	1	0.700938	1	82.3529	100
Fluazifop-butyl	69806-50-4	DTXSID3034612	DTXCID1014612	Y	Y	0.000435483	0.0197511	0.0145604	0.00194284	0.0338266	0.0443971	0.0801665	1	1	2	1	1	1	4	1	2	3	1	1	2	1	0.946201	1	97.4359	100
Deethylatrazine	6190-65-4	DTXSID5037494	DTXCID3017494	Y	Y	0.211383	0.124418	0.0329238	0.463511	0.199239	0.0457276	0.708477	1	1	5	1	1	2	1	1	5	1	1	2	1	1	1	1	100	100
Clodinafop-propargyl	105512-06-9	DTXSID6032354	DTXCID1065215	Y	Y	0.00105171	0.00123116	0.000237602	0.0041978	0.00219023	0.000944094	0.00733212	2	1	12	1	1	1	2	2	9	1	1	1	3	1	0.502985	1	93.1034	100
Chlorbromuron	13360-45-7	DTXSID6040290	DTXCID4020290	Y	Y	0.0971774	0.000145335	0	0.163011	0.000409553	0	0.163421	1	8		1	2		3	16		1	2		4	1	0.738154	1	91.8919	100
Cladribine	4291-63-8	DTXSID8022828	DTXCID60209219	Y	Y	0.116659	0.152585	0.00617116	0.362072	0.350554	0.00851382	0.72114	1	1	4	1	1	4	1	1	5	1	1	4	1	1	1	1	100	100
Dimetilan	644-64-4	DTXSID2041880	DTXCID0021880	Y	Y	0.392992	0.0194768	0.000108207	0.521034	0.0612261	0.000130471	0.582391	1	1	198	1	1	17	1	1	202	1	1	17	1	1	1	1	100	100
Imidacloprid	138261-41-3	DTXSID5032442	DTXCID3012442	Y	Y	0.147025	0.0231425	0.0390824	0.227451	0.0727865	0.0936328	0.393871	2	11	1	1	1	1	7	6	2	1	1	1	6	1	0.77292	1	95.1923	100
Ifosfamide	3778-73-2	DTXSID7020760	DTXCID90760	Y	Y	0.250808	0.0304803	0.00215639	0.274204	0.170849	0.00774756	0.4528	60	57	8	2	1	1	61	30	1	2	1	1	58	1	0.269487	1	10.9375	100
Doxylamine succinate	562-10-7	DTXSID7020552	DTXCID102970	Y	Y	0.307258	0.171036	0.0225444	0.784172	0.321948	0.0429739	1.14909	1	1	1	1	1	1	1	1	1	1	1	1	1	1	1	1	100	100
Chlorpheniramine maleate	113-92-8	DTXSID4020321	DTXCID402804	Y	Y	0.373726	0.219228	0.0757	0.823776	0.398124	0.175121	1.39702	1	1	1	1	1	1	1	1	1	1	1	1	1	1	1	1	100	100
Pendimethalin	40487-42-1	DTXSID7024245	DTXCID004245	Y	Y	0.009055	0.00580672	0.00545852	0.0473467	0.0305366	0.00904551	0.0869287	5	43	109	2	5	15	4	12	110	1	2	16	12	1	0.526141	1	92.8571	100
Buprofezin	69327-76-0	DTXSID8034401	DTXCID6014401	Y	Y	0.18032	0.0459047	0.0136123	0.296894	0.0925918	0.0430884	0.432574	2	1	1	1	1	1	3	1	1	1	1	1	1	1	1	1	100	100
Amoxapine	14028-44-5	DTXSID7022598	DTXCID102598	Y	Y	0.484667	0.30938	0.0438881	0.940015	0.598748	0.0739771	1.61274	1	1	1	1	1	1	1	1	1	1	1	1	1	1	1	1	100	100
Bupirimate	41483-43-6	DTXSID6041688	DTXCID4021688	Y	Y	0.298383	0.0811984	0.0071653	0.413693	0.239955	0.0140648	0.667713	24	1	1	1	1	1	21	1	1	1	1	1	10	1	0.896343	1	81.6327	100
Pyriproxyfen	95737-68-1	DTXSID1032640	DTXCID9012640	Y	Y	0.0941202	0.0219918	0.0124536	0.177386	0.0429618	0.022657	0.243005	1	1	9	1	1	5	1	2	8	1	2	4	1	1	1	1	100	100
Cloquintocet-mexyl	99607-70-2	DTXSID3041794	DTXCID1021794	Y	Y	0.269889	0.101466	0.02178	0.43595	0.165341	0.0622789	0.66357	8	1	1	1	1	1	7	1	1	1	1	1	3	1	0.980134	1	92.5926	100
Flamprop-isopropyl	52756-22-6	DTXSID6041977	DTXCID4021977	Y	Y	0.138078	0.06412	0.0559729	0.427794	0.191111	0.0937579	0.712663	1	1	1	1	1	1	1	1	1	1	1	1	1	1	1	1	100	100
Methoxyfenozide	161050-58-4	DTXSID3032628	DTXCID1012628	Y	Y	0.114592	0.142837		0.373315	0.299262		0.672577	1	1		1	1		1	1		1	1		1	1	1	1	100	100
Quizalofop-ethyl	76578-14-8	DTXSID9023889	DTXCID903889	Y	Y	0.204803	0.0690316	0.0126601	0.317265	0.161139	0.0269354	0.505339	5	1	5	1	1	1	5	1	2	1	1	1	2	1	0.779106	1	96.7742	100
Quetiapine fumarate	111974-72-2	DTXSID3044201	DTXCID903546	Y	Y	0.607906	0.180757	0.0233685	0.900222	0.472417	0.0331167	1.40576	5	2	1	2	1	1	4	2	1	1	1	1	3	1	0.662599	1	87.5	100
Pyraclostrobin	175013-18-0	DTXSID7032638	DTXCID5012638	Y	Y	0.0407091	0.0107302	0.00306746	0.10461	0.0177315	0.00756271	0.129904	8	2	10	2	1	3	1	1	7	1	1	2	1	1	1	1	100	100
Colchicine	64-86-8	DTXSID5024845	DTXCID00207037	Y	Y	0.398912	0.285249	0.0922993	0.562287	0.814951	0.149303	1.52654	8	1	2	1	1	2	7	1	2	1	1	2	1	1	1	1	100	100
Fenpyroximate (Z,E)	111812-58-9	DTXSID2032550	DTXCID0065307	Y	Y	0.487796	0.191747	0.0501498	0.708149	0.495626	0.127673	1.33145	1	1	1	1	1	1	1	2	1	1	1	1	1	1	1	1	100	100
Nicardipine hydrochloride	54527-84-3	DTXSID9046992	DTXCID90197195	Y	Y	0.422757	0.123001	0.0551378	0.506993	0.450303	0.245626	1.20292	4	1	1	1	1	1	4	1	1	1	1	1	1	1	1	1	100	100
Hydramethylnon	67485-29-4	DTXSID6023868	DTXCID60810263	Y	Y	0.362986	0.17296	0.114926	0.514926	0.554978	0.684661	1.75457	3	3	1	1	1	1	3	4	1	1	1	1	2	1	0.833658	1	85.7143	100
Ketoconazole	65277-42-1	DTXSID7029879	DTXCID90196446	Y	Y	0	0	0.0205336	0	0	0.249655	0.249655			1			1			1			1	4	1	0.347371	1	50	100
Amiodarone hydrochloride	19774-82-4	DTXSID7037185	DTXCID702592	Y	Y	0.458731	0.110435	0.0196758	0.557539	0.579748	0.45864	1.59593	1	1	1	1	1	1	1	1	1	1	1	1	1	1	1	1	100	100
Albendazole	54965-21-8	DTXSID0022563	DTXCID202563	Y	Y	0.0410457	0.0831664	0.0297604	0.209227	0.121659	0.0388737	0.36976	3	5	1	2	2	1	2	1	4	2	1	2	1	1	1	1	100	100
Flavone	525-82-6	DTXSID2022048	DTXCID602048	Y	Y	0.298836	0.146075	0.00746717	0.627271	0.362647	0.00784118	0.997759	3	1	6	3	1	2	1	1	8	1	1	2	1	1	1	1	100	100
Cetirizine dihydrochloride	83881-52-1	DTXSID2044268	DTXCID802787	Y	Y	0.24681	0.0540542	0.0116672	0.441093	0.131894	0.0241808	0.597168	11	4	2	2	1	2	6	4	5	1	1	2	3	1	0.819587	1	93.3333	100
Finasteride	98319-26-7	DTXSID3020625	DTXCID60209052	Y	Y	0.474504	0.107625	0.00633804	0.602326	0.388146	0.033628	1.0241	1	1	3	1	1	3	1	1	1	1	1	1	1	1	1	1	100	100
Tebuthiuron	34014-18-1	DTXSID3024316	DTXCID704316	Y	Y	0.184283	0.278088	0.0112148	0.498466	0.529056	0.0238914	1.05141	1	1	5	1	1	3	1	1	7	1	1	5	1	1	1	1	100	100
Azaconazole	60207-31-0	DTXSID3041613	DTXCID1021613	Y	Y	0.162055	0.00996334	6.63e-05	0.196944	0.0145791	0.000141982	0.211665	1	1	19	1	1	6	13	1	17	2	1	6	11	1	0.678536	1	75.6098	100
Benalaxyl	71626-11-4	DTXSID3041619	DTXCID1021619	Y	Y	0.316384	0.113186	0.0364108	0.610846	0.227651	0.0619241	0.900421	1	1	2	1	1	2	1	1	1	1	1	1	1	1	1	1	100	100
Fipronil	120068-37-3	DTXSID4034609	DTXCID2014609	Y	Y	0.0684932	0.00212421	6.17e-06	0.117546	0.00388592	6.17e-06	0.121438	3	1	2	1	1	1	3	1	2	1	1	1	3	1	0.556896	1	50	100
Thiobencarb	28249-77-6	DTXSID6024337	DTXCID704337	Y	Y	0.102338	0.027879	2.54e-05	0.217629	0.0798808	0.00147085	0.298981	1	2	15	1	1	3	1	1	3	1	1	2	1	1	1	1	100	100
Strychnine hemisulphate salt	60-41-3	DTXSID8021721	DTXCID80196697	Y	Y	0	0.183075	0.000184342	0	0.424479	0.000184568	0.424663		3	49		1	35		4	54		1	39	4	1	0.807595	1	96.6292	100
Bicalutamide	90357-06-5	DTXSID2022678	DTXCID00209197	Y	Y	0.216298	0.262671	0.342291	0.64962	0.550635	0.639206	1.83946	1	1	1	1	1	1	1	1	1	1	1	1	1	1	1	1	100	100
Prometon	1610-18-0	DTXSID6022341	DTXCID402341	Y	Y	0.570365	0.359723	0.0481988	0.967248	0.752801	0.0853856	1.80543	1	1	1	1	1	1	1	1	1	1	1	1	1	1	1	1	100	100
Ioxynil	1689-83-4	DTXSID8022161	DTXCID602161	Y	Y	1.5e-06	0.587798	0.000715468	7.35e-05	1.6219	0.000788771	1.62277	1	1	2	1	1	2	2	1	2	2	1	2	1	1	1	1	100	100
Iprovalicarb	140923-17-7	DTXSID0047662	DTXCID50210253	Y	Y	0.026944	0.0222123	0.0357202	0.0924454	0.0704506	0.0633078	0.226204	1	1	1	1	1	1	3	1	1	3	1	1	1	1	1	1	100	100
Triphenyl phosphate	115-86-6	DTXSID1021952	DTXCID201952	Y	Y	0.386784	0	0	0.725135	0	0	0.725135	5			1			3			1			3	1	0.833033	1	96.3636	100
Z-Tetrachlorvinphos	22248-79-9	DTXSID1032648	DTXCID301320	Y	Y	0.0321488	0.000795041	0.000819183	0.0452608	0.0142832	0.00396147	0.0635056	1	1	1	1	1	1	1	1	1	1	1	1	1	1	1	1	100	100
Buspirone	36505-84-7	DTXSID2022707	DTXCID402707	Y	Y	0.170449	0.0747861	0.0044812	0.23556	0.232318	0.00607116	0.473949	1	1	1	1	1	1	1	1	1	1	1	1	1	1	1	1	100	100
Acetyl tributyl citrate	77-90-7	DTXSID2026446	DTXCID006446	Y	Y	0.03723	0.000205637	2.11e-05	0.0652712	0.000317743	4.52e-05	0.0656341	1	2	14	1	1	7	1	4	14	1	2	7	1	1	1	1	100	100
Hexazinone	51235-04-2	DTXSID4024145	DTXCID804145	Y	Y	0.112285	0.00878216	0.00091519	0.195138	0.0248755	0.00103971	0.221053	1	1	9	1	1	5	1	1	11	1	1	5	1	1	1	1	100	100
Prochloraz	67747-09-5	DTXSID4024270	DTXCID904270	Y	Y	0.0036002	0.00602914	0	0.0168765	0.00883363	0	0.0257101	1	1		1	1		1	1		1	1		1	1	1	1	100	100
Dimethenamid	87674-68-8	DTXSID4032376	DTXCID2012376	Y	Y	0.209286	0.152255	0.0686213	0.424174	0.333588	0.105631	0.863393	1	1	1	1	1	1	1	1	1	1	1	1	1	1	1	1	100	100
Tris(2-butoxyethyl) phosphate	78-51-3	DTXSID5021758	DTXCID201758	Y	Y	0.435831	0.0024617	0	0.844518	0.00643641	0	0.850954	2	3		2	2		1	4		1	2		1	1	1	1	100	100
Triflumuron	64628-44-0	DTXSID5034355	DTXCID3014355	Y	Y	0.00756475	0.026848	0.0100066	0.0250767	0.063546	0.0181612	0.106784	1	1	2	1	1	1	1	1	1	1	1	1	1	1	1	1	100	100
Azinphos-ethyl	2642-71-9	DTXSID5037498	DTXCID3017498	Y	Y	0.0058745	0.000773649	0.011375	0.0536389	0.00100628	0.0214757	0.0761209	1	3	1	1	1	1	1	6	1	1	1	1	1	1	1	1	100	100
Crotamiton	483-63-6	DTXSID6040664	DTXCID4020664	Y	Y	0.496557	0.160654	0.0587639	0.876353	0.347941	0.0882692	1.31256	1	1	4	1	1	4	3	1	6	3	1	6	1	1	1	1	100	100
Fenchlorazole-ethyl	103112-35-2	DTXSID6041268	DTXCID4021268	Y	Y	0.089125	0.0414335	0.000747886	0.129267	0.0939402	0.000748466	0.223956	1	1	2	1	1	1	1	1	2	1	1	1	1	1	1	1	100	100
Fomesafen	72178-02-0	DTXSID7024112	DTXCID704112	Y	Y	0.296606	0	0	0.584257	0	0	0.584257	4			1			4			1			4	1	0.848997	1	57.1429	100
Spirotetramat	203313-25-1	DTXSID7044342	DTXCID40209893	Y	Y	0.0649731	0.0297243	0.000227049	0.134358	0.0608506	0.000348481	0.195557	1	1	16	1	1	10	1	1	17	1	1	10	1	1	1	1	100	100
Indapamide	26807-65-8	DTXSID7044633	DTXCID5024633	Y	Y	0.00175461	0.0916734	0.00921058	0.0211678	0.165916	0.0105653	0.197649	1	1	4	1	1	1	1	1	4	1	1	1	1	1	1	1	100	100
Bensulide	741-58-2	DTXSID9032329	DTXCID7012329	Y	Y	0.0522084	0.0306047	0.00981219	0.129703	0.128877	0.0395431	0.298124	1	1	1	1	1	1	1	1	1	1	1	1	1	1	1	1	100	100
Megestrol acetate	595-33-5	DTXSID9040683	DTXCID90208871	Y	Y	0.138303	0.0410958	0.00605859	0.26001	0.116448	0.0143292	0.390787	2	1	1	2	1	1	1	1	1	1	1	1	1	1	1	1	100	100
Penoxsulam	219714-96-2	DTXSID0034803	DTXCID8014803	Y	Y	0.203665	0.0209881	0.00179106	0.26761	0.0972341	0.00511917	0.369963	2	1	1	1	1	1	2	1	1	1	1	1	1	1	1	1	100	100
Meloxicam	71125-38-7	DTXSID1020803	DTXCID30208734	Y	Y	0.00155439	0.0100585	0.000132581	0.0160962	0.0172385	0.000510127	0.0338448	1	1	6	1	1	2	1	1	5	1	1	1	1	1	1	1	100	100
Methadone hydrochloride	1095-90-5	DTXSID2020501	DTXCID003273	Y	Y	0.0174951	0.00817658	3.63e-05	0.0733147	0.0201099	0.000248939	0.0936736	1	3	36	1	3	28	1	2	22	1	2	18	1	1	1	1	100	100
Fenbuconazole	114369-43-6	DTXSID8032548	DTXCID6012548	Y	Y	0.344702	0.0115123	0.0248176	0.391958	0.0399198	0.0395273	0.471405	31	4	1	1	1	1	40	2	1	1	1	1	30	1	0.531041	1	64.1975	100
Chloramphenicol	56-75-7	DTXSID7020265	DTXCID00208665	Y	Y	2.16e-05	0.000509586	9.42e-05	0.00445141	0.00160494	0.000115567	0.00617192	6	1	8	2	1	1	2	1	8	1	1	1	2	1	0.35608	1	95.8333	100
Simazine	122-34-9	DTXSID4021268	DTXCID501268	Y	Y	6.67e-05	0.0875722	0	0.00089543	0.183808	0	0.184704	240	1		8	1		290	1		7	1		3	1	0.273777	1	99.4638	100
Praziquantel	55268-74-1	DTXSID9021182	DTXCID501182	Y	Y		0.0798436	0.0107958		0.173469	0.0170168	0.190486		1	8		1	8		1	7		1	7	1	1	1	1	100	100
Dimethyl phthalate	131-11-3	DTXSID3022455	DTXCID502455	Y	Y		0.312708	0.222041		0.703353	0.329503	1.03286		4	2		4	2		4	2		4	2	1	1	1	1	100	100
Etoxazole	153233-91-1	DTXSID8034586	DTXCID6014586	Y	Y		0.0401739	0.00474447		0.147657	0.00617903	0.153836		2	1		1	1		1	1		1	1	1	1	1	1	100	100
Pyraflufen-ethyl	129630-19-9	DTXSID8034871	DTXCID6014871	Y	Y		0.0415426			0.100323		0.100323		2			1			1			1		1	1	1	1	100	100
Pyrimethamine	58-14-0	DTXSID9021217	DTXCID601217	Y	Y			0.0309882			0.0371578	0.0371578			39			1			49			1	151	1	0.0284944	1	6.25	100
Kinetin	525-79-1	DTXSID9035175	DTXCID7015175	Y	Y	0.0017662	0.131544	0.154077	0.164103	0.335044	0.199999	0.699146	29	1	2	6	1	2	8	1	2	1	1	2	2	2	0.968678	0.968678	98	95
Brucine	357-57-3	DTXSID2024662	DTXCID50197434	Y	Y	0.827458	0.533138	0.0330941	1.3861	1.32806	0.262716	2.97688	6	5	10	2	2	4	4	5	11	1	2	3	5	2	0.903378	0.990667	84.6154	90
Carbaryl	63-25-2	DTXSID9020247	DTXCID10247	Y	Y	0.164535	0.301527	0.0943021	0.537532	0.638533	0.143511	1.31958	2	1	39	2	1	39	2	2	10	2	2	10	2	2	0.998803	0.998803	99.7429	99.7214
Suxibuzone	27470-51-5	DTXSID6021296	DTXCID601296	Y	Y	0.00159368		0.000102583	0.0149529		0.000132678	0.0150856	2		4	2		1	2		5	2		1	2	2	0.484784	0.484784	91.6667	90.9091
Tebufenpyrad	119168-77-3	DTXSID0034223	DTXCID8014223	Y	Y	0.408986	0.133234	0.0232472	0.489739	0.393693	0.0348701	0.918302	9	1	1	3	1	1	10	1	1	3	1	1	5	2	0.852584	0.928274	80.9524	75
Nuarimol	63284-71-9	DTXSID2042220	DTXCID0022220	Y	Y	0.214246	0.144749	0.000107811	0.466887	0.304251	0.000118277	0.771256	15	9	28	1	2	2	6	9	33	1	2	2	7	2	0.621439	0.982531	89.2857	50
Furalaxyl	57646-30-7	DTXSID4047543	DTXCID2027543	Y	Y	0.104011	0.0650211	0	0.233723	0.105288	0	0.339011	2	4		2	4		2	4		2	4		2	2	0.798852	0.798852	99.1667	98.6301
Propoxur	114-26-1	DTXSID7021948	DTXCID301948	Y	Y	0.10694	0.111717	0.0158305	0.506004	0.135405	0.0412505	0.68266	2	2	66	2	2	66	2	4	15	2	4	15	2	2	0.886549	0.886549	99.6835	99.6732
Michler's ketone	90-94-8	DTXSID2020894	DTXCID80894	Y	Y	0.375543	0.148846		0.685177	0.304748		0.989925	3	1		3	1		2	1		2	1		2	2	0.994632	0.994632	99.0099	98.7952
Venlafaxine hydrochloride	99300-78-4	DTXSID8047397	DTXCID403737	Y	Y	0.430264	0.0590224	0.00154147	0.669318	0.139231	0.00288004	0.811429	4	1	58	4	1	54	3	1	62	3	1	58	2	2	0.922485	0.922485	98.6111	98.5294
Octabenzone	1843-05-6	DTXSID9027441	DTXCID107441	Y	Y	0.402166	0.164123	0.0481788	0.573596	0.420435	0.0816792	1.07571	14	2	4	8	2	4	11	2	3	7	2	3	6	2	0.80207	0.948542	94.5055	98.5294
Clomazone	81777-89-1	DTXSID1032355	DTXCID9012355	Y	Y	0.289087	0.125207	0.105555	0.655665	0.556632	0.274394	1.48669	2	4	4	2	4	4	2	2	2	2	2	2	2	2	0.987174	0.987174	99.3865	98.5294
Triamterene	396-01-0	DTXSID6021373	DTXCID001373	Y	Y	0.734154	0.472295	0.0935148	1.54962	1.08808	0.099494	2.73719	5	2	5	2	2	2	2	2	21	2	2	2	2	2	0.879749	0.879749	99.6016	80
Flusilazole	85509-19-9	DTXSID3024235	DTXCID704235	Y	Y	0.407974	0.0252252	0.000292969	0.512368	0.119388	0.00444751	0.636204	1	18	50	1	1	2	15	3	28	2	1	1	12	2	0.603723	0.994309	85.5263	50
Bezafibrate	41859-67-0	DTXSID3029869	DTXCID909869	Y	Y	0.190099	0.0574334	0	0.300599	0.103996	0	0.404594	11	2		2	2		10	2		1	2		6	2	0.636062	0.866942	88.0952	93.3333
Napropamide	15299-99-7	DTXSID5024211	DTXCID504211	Y	Y	0.00533248	0.0170432	0.000244671	0.0464023	0.0264086	0.00681335	0.0796243	2	2	59	2	2	54	1	6	14	1	6	12	2	2	0.997681	0.997681	99.0909	99.0476
Triamcinolone acetonide	76-25-5	DTXSID6021371	DTXCID60209113	Y	Y	0.000555436	0.00357455	0.000562573	0.00266269	0.00837328	0.00272764	0.0137636	3	2	7	2	2	5	3	1	3	3	1	2	2	2	0.934989	0.934989	96.1538	80
2-Methyl-4'-(methylthio)-2-morpholinopropiophenone	71868-10-5	DTXSID8038857	DTXCID6018857	Y	Y	0.0129554	0.0723372	0.00276453	0.0631492	0.192894	0.0043215	0.260364	2	2	11	2	2	6	2	2	12	2	2	7	2	2	0.751203	0.751203	97.9167	96.1538
4,4'-Sulfonyldiphenol	80-09-1	DTXSID3022409	DTXCID602409	Y	Y	0.20729	0	0	0.423417	0	0	0.423417	4			2			3			2			2	2	0.779116	0.779116	97.9167	96.6667
Sulfasalazine	599-79-1	DTXSID0021256	DTXCID80809755	Y	Y	0.115744	0.0265402	2.81e-05	0.198529	0.0469029	0.000586531	0.246018	13	1	13	5	1	4	9	3	9	4	2	3	7	3	0.459206	0.541765	71.4286	75
Secbumeton	26259-45-0	DTXSID8037594	DTXCID6017594	Y	Y	0.482762	0.230709	0.0246985	0.753093	0.625717	0.0434402	1.42225	3	3	2	3	3	2	3	3	2	3	3	2	3	3	0.82596	0.82596	88.2353	87.5
3-Hydroxy-4-butyrophenetidide	1083-57-4	DTXSID6020721	DTXCID40721	Y	Y	0.0356263	0.0345875	0.0599575	0.24465	0.112405	0.0723754	0.429431	6	9	3	6	9	3	2	6	2	2	6	2	3	3	0.690291	0.690291	99.0991	99.0566
Rosiglitazone maleate	155141-29-0	DTXSID2023569	DTXCID5017131	Y	Y	0.54714	0.13675	0	0.63794	0.223265	0	0.861205	17	2		3	1		23	3		3	1		18	3	0.336863	0.800935	48.4848	75
Fluorescein	2321-07-5	DTXSID0038887	DTXCID8018887	Y	Y	0.00152686	0.0475198	0.114047	0.0454487	0.115192	0.175204	0.335845	27	5	1	4	3	1	11	4	4	4	3	2	5	3	0.49995	0.686796	92	50
Apigenin	520-36-5	DTXSID6022391	DTXCID902391	Y	Y	0.683662	0.648482	0.00755534	1.19909	1.55121	0.00918141	2.75948	7	3	45	7	3	44	3	3	45	3	3	44	3	3	0.986784	0.986784	98.3471	97.619
8-Methoxypsoralen	298-81-7	DTXSID8020830	DTXCID40830	Y	Y	0.870789	0.301793	0.0996824	1.50145	0.637539	0.110832	2.24982	2	1	1	2	1	1	15	2	6	5	2	6	3	3	0.804681	0.804681	98.2456	96.4286
Isoxaben	82558-50-7	DTXSID8024159	DTXCID704159	Y	Y	0.102278	0.205892	0.140559	0.44793	0.427956	0.340414	1.2163	4	2	3	4	2	3	3	3	3	3	3	3	3	3	0.969609	0.969609	97.2603	94.1176
Hexachlorophene	70-30-4	DTXSID6020690	DTXCID40690	Y	Y	0.00594187	0.00421964	0	0.066686	0.0144282	0	0.0811143	4	4		4	4		3	6		3	5		3	3	0.859804	0.859804	87.5	81.8182
Metamitron	41394-05-2	DTXSID7047568	DTXCID5027568	Y	Y	0.811698	0.347911	0.0281975	1.55838	0.655721	0.0335738	2.24767	3	6	13	3	6	13	2	5	13	2	5	13	3	3	0.961486	0.961486	97.6744	96.9231
Ametryn	834-12-8	DTXSID1023869	DTXCID303869	Y	Y	0.503375	0.2762	0.01539	0.69575	0.613357	0.0301635	1.33927	3	2	1	3	2	1	3	2	1	3	2	1	3	3	0.876655	0.876655	71.4286	71.4286
Tamoxifen	10540-29-1	DTXSID1034187	DTXCID20809976	Y	Y	0.549696	0.110225	0.016746	0.704379	0.445099	0.0311082	1.18059	4	4	2	4	4	2	3	3	1	3	3	1	3	3	0.606209	0.606209	71.4286	71.4286
Acifluorfen	50594-66-6	DTXSID0020022	DTXCID6022	Y	Y	5.27e-07	0	0.00011658	0.000159285	0	0.000119794	0.000279078	7		5	2		3	7		6	2		3	11	3	0.0161493	0.312982	41.1765	50
Diclofenac sodium	15307-79-6	DTXSID3037208	DTXCID802923	Y	Y	0.247787	0.0503782	0.0466902	0.765892	0.136463	0.0616284	0.963983	4	3	5	4	2	5	1	6	5	1	5	4	4	4	0.976057	0.976057	93.0233	90.3226
Probenecid	57-66-9	DTXSID9021188	DTXCID901188	Y	Y	0.00713409	0.0390094	0	0.0233319	0.0596895	0	0.0830214	20	3		9	3		12	4		7	4		7	4	0.647002	0.683477	96.6851	92.6829
Diethofencarb	87130-20-9	DTXSID5037527	DTXCID3017527	Y	Y	0.160662	0.0141943	0.00133181	0.427314	0.0660474	0.00234071	0.495702	2	12	25	2	12	21	3	7	33	3	7	29	4	4	0.885676	0.885676	96.4706	95
Propiconazole	60207-90-1	DTXSID8024280	DTXCID204280	Y	Y	0.054556	0.00250439	3.94e-05	0.0558532	0.0641735	4.54e-05	0.120072	15	37	26	2	5	5	24	25	26	4	4	5	26	4	0.404463	0.836645	34.2105	40
Diisopropyl phthalate	605-45-8	DTXSID2040731	DTXCID0020731	Y	Y	0.0392919	0.0176349	0.0120391	0.135612	0.050988	0.021482	0.208082	4	4	17	4	4	17	4	4	23	4	4	22	4	4	0.361162	0.361162	98.8679	98.324
Carboxin	5234-68-4	DTXSID0023951	DTXCID003951	Y	Y	0.0128774	0.0297688	0	0.0420662	0.0447166	0	0.0867827	5	2		5	2		2	3		2	3		4	4	0.21637	0.21637	95.3846	94.9153
Aminocarb	2032-59-9	DTXSID7022172	DTXCID302172	Y	Y	0.138805	0.0428781	0.0371964	0.326975	0.104452	0.0550182	0.486446	2	11	35	2	10	31	2	13	35	2	12	35	4	4	0.868666	0.868666	98.7288	98.6239
Norflurazon	27314-13-2	DTXSID8024234	DTXCID70810092	Y	Y	0.584594	0.0846303	7.82e-05	0.619253	0.144107	0.00319828	0.766558	19	4	2	5	4	1	23	6	1	5	4	1	23	5	0.283145	0.52103	31.25	20
Monolinuron	1746-81-2	DTXSID0037576	DTXCID8017576	Y	Y	0.260122	0.0492421	0.0483298	0.448615	0.132298	0.0722195	0.653133	2	7	13	2	7	13	16	7	15	4	7	13	5	5	0.879162	0.879162	95.8763	91.1111
Leflunomide	75706-12-6	DTXSID9023201	DTXCID103201	Y	Y	0.000836309	0.0175843	0.112282	0.00496534	0.0986192	0.155251	0.258836	5	5	6	4	5	6	6	5	5	4	5	5	5	5	0.357367	0.357367	93.9394	84
Sulfamethazine	57-68-1	DTXSID6021290	DTXCID201290	Y	Y	0.00627002	0.00614196	0.0178897	0.0294209	0.0167456	0.0315174	0.0776839	6	4	4	6	3	3	7	3	6	7	3	5	6	5	0.768153	0.768153	92.8571	86.2069
Boscalid	188425-85-6	DTXSID6034392	DTXCID4014392	Y	Y	0.00121073	1.48e-07	0	0.0109159	3.54e-05	0	0.0109513	6	10		5	5		2	10		1	5		7	5	0.315932	0.404374	82.3529	20
2,4-Dinitrophenol	51-28-5	DTXSID0020523	DTXCID80523	Y	Y	0		0.000792948	0		0.00172712	0.00172712			9.5			5			8.5			5	36.5	5.5	0.00289595	0.097558	21.1111	67.8571
5-Methoxypsoralen	484-20-8	DTXSID1025560	DTXCID305560	Y	Y	0.134751	0.0199708	0	0.252957	0.0582112	0	0.311169	6	11		6	9		6	8		6	7		6	6	0.590317	0.590317	93.4211	91.0714
Thiabendazole	148-79-8	DTXSID0021337	DTXCID401337	Y	Y	0.000188133	0.649299	0.084075	0.0196819	1.36008	0.116423	1.49619	34	1	7	23	1	7	24	4	12	23	4	12	6	6	0.8338	0.8338	92.6471	83.871
Cyprodinil	121552-61-2	DTXSID1032359	DTXCID9012359	Y	Y	0.586664	0.4202	0.0255157	1.04455	0.963125	0.0694173	2.07709	8	4	9	8	4	9	6	3	7	6	3	7	6	6	0.91274	0.91274	92.3077	90.7407
Oxyphenisatin	125-13-3	DTXSID5044528	DTXCID3024528	Y	Y	0.00027257	0.005025	0.00503399	0.00528916	0.0061417	0.00989769	0.0213285	12	8	3	5	4	3	8	11	4	5	6	3	8	6	0.162148	0.162148	91.4634	84.375
Pirimicarb	23103-98-2	DTXSID1032569	DTXCID9012569	Y	Y	0.382083	0.0176457	0.00083143	0.500006	0.0379704	0.0012122	0.539189	7	7	3	6	6	3	10	5	3	8	4	3	9	7	0.521365	0.521365	73.3333	71.4286
Dinoseb	88-85-7	DTXSID3020207	DTXCID30207	Y	Y	0.000258713	0.0298782	0.0176448	0.0505368	0.107443	0.0210891	0.179068	48	10	32	24	8	15	8	4	35	5	4	17	10	7	0.282291	0.282291	90.9091	81.8182
Fenarimol	60168-88-9	DTXSID2032390	DTXCID0012390	Y	Y	3.7e-06	0.000360996	0	0.000116556	0.000527562	0	0.000644119	12	3		4	2		17	6		7	4		25	8	0.0307811	0.0592039	42.8571	46.1538
Myclobutanil	88671-89-0	DTXSID8024315	DTXCID304315	Y	Y	0.210471	0.00261345	0.000218585	0.214692	0.0148473	0.000540346	0.23008	89	13	67	8	4	5	111	8	61	8	4	5	108	8	0.304198	0.371447	26.2069	12.5
17-Methyltestosterone	58-18-4	DTXSID1033664	DTXCID20208864	Y	Y	0.481475	0.0367126	0.00625605	0.690979	0.115743	0.0132469	0.819969	5	20	40	5	20	40	3	16	35	3	16	35	9	9	0.929954	0.929954	87.0968	84.6154
Penconazole	66246-88-6	DTXSID8042260	DTXCID6022260	Y	Y	0.201627	3.56e-05	0	0.213131	0.00110777	0	0.214238	30	6		9	2		32	3		9	2		32	9	0.472725	0.472725	47.4576	11.1111
Phenolphthalein	77-09-8	DTXSID0021125	DTXCID901125	Y	Y	0.0047212	0.0476314	0.0765764	0.0683189	0.100838	0.146559	0.315717	11	9	10	10	9	10	9	9	10	9	9	10	9	9	0.230211	0.230211	89.8734	82.2222
Vincamine	1617-90-9	DTXSID9040134	DTXCID30199092	Y	Y	0.0258975	0.0431958	0	0.0623221	0.130996	0	0.193318	20	1		17	1		14	1		12	1		11	10	0.690004	0.690004	79.5918	78.5714
Cortisone	53-06-5	DTXSID5022857	DTXCID90209222	Y	Y	0.11335	0.00368443	7.68e-05	0.135731	0.010012	9.42e-05	0.145837	19	9	8	9	7	2	19	10	11	9	8	3	19	10	0.419395	0.554834	43.75	47.0588
Icaridin	119515-38-7	DTXSID0034227	DTXCID8014227	Y	Y	0.0267452	0.00353265	0	0.10015	0.011236	0	0.111386	11	19		11	19		10	18		10	18		10	10	0.72701	0.72701	87.3239	86.9565
4-Dimethylaminoantipyrine	58-15-1	DTXSID7020504	DTXCID70504	Y	Y	0.000415741	0.00425233	0	0.00330391	0.0150104	0	0.0183143	14	10		12	9		19	7		16	7		11	11	0.219165	0.219165	86.8421	85.5072
Ethylparaben	120-47-8	DTXSID9022528	DTXCID002528	Y	Y	0.0218831	0.0679905		0.121833	0.211275		0.333108	16	16		15	16		13	13		13	13		13	13	0.449085	0.449085	94.958	94.7368
Imazaquin	81335-37-7	DTXSID3024152	DTXCID904152	Y	Y	0.133622	0.129697	0.0116438	0.172288	0.247056	0.011662	0.431006	39	2	1	27	2	1	38	3	2	27	3	1	15	14	0.706832	0.706832	87.6106	68.2927
Diphenamid	957-51-7	DTXSID8024072	DTXCID304072	Y	Y	0.335363	0.0414331	0.0265122	0.586886	0.108261	0.0349238	0.73007	51	11	32	51	11	32	21	13	46	21	13	46	14	14	0.484511	0.484511	92.6966	92.1212
Ethionamide	536-33-4	DTXSID0020577	DTXCID00577	Y	Y	0.396528	0.00909527	0.00323054	0.621432	0.0253867	0.00519917	0.652018	79	35	25	21	11	7	75	42	30	18	12	8	72	15	0.460683	0.518621	27.551	54.8387
Diethyl phthalate	84-66-2	DTXSID7021780	DTXCID901780	Y	Y	0.0280594	0.0053081	0.0294358	0.11706	0.0289657	0.0454916	0.191517	9	43	39	8	38	36	10	24	43	9	23	41	17	17	0.201755	0.201755	95.2663	94.052
Chrysin	480-40-0	DTXSID1022396	DTXCID902396	Y	Y	0	0	0.0045753	0	0	0.00493651	0.00493651			17			11			20			11	47	18	0.0114143	0.333356	71.0692	80.6818
Physostigmine	57-47-6	DTXSID3023471	DTXCID40209318	Y	Y	0.028351	0.00263162	0.0234601	0.0704848	0.0609273	0.0242223	0.155634	26	24	18	24	23	17	18	9	22	16	8	21	19	18	0.262623	0.262623	52.6316	51.4286
Warfarin	81-81-2	DTXSID5023742	DTXCID20196838	Y	Y	0.282521	0.0552352	0.00428346	0.567598	0.0753001	0.0996803	0.742578	69	3	10	34	3	8	61	3	3	30	3	3	40	19	0.527377	0.679694	57.1429	48.5714
Chloridazon	1698-60-8	DTXSID3034872	DTXCID10809809	Y	Y	0.653108	0.525152	0.0022989	1.21889	1.14182	0.00915202	2.36987	31	14	36	28	14	30	20	19	30	20	19	22	19	19	0.705162	0.705162	62.5	48.5714
Fuberidazole	3878-19-1	DTXSID4041995	DTXCID2021995	Y	Y	0.558863	0.243663	0	1.3353	0.467036	0	1.80233	37	61		32	61		6	65		5	65		26	26	0.876886	0.876886	87.1134	74.2268
4-Chlorophenoxyacetic acid	122-88-3	DTXSID9034282	DTXCID7014282	Y	Y	0.15752			0.29014			0.29014	41			29			36			26			30	26	0.507055	0.671293	60.8108	62.1212
E-Cinnamic acid	140-10-3	DTXSID5022489	DTXCID9065316	Y	Y	0.0561686	0		0.28474	0		0.28474	16			16			17			17			29	29	0.290602	0.290602	72.2772	71.4286
Tacrine	321-64-2	DTXSID1037272	DTXCID9017272	Y	Y	0.866334	0.356357	0.0398621	1.63446	0.810484	0.323996	2.76894	20	58	39	20	56	39	15	79	18	15	77	18	43	41	0.692651	0.692651	70	70.5882
Butam	35256-85-0	DTXSID5041691	DTXCID3021691	Y	Y	0.415728	0.0303709	0	0.563228	0.105403	0	0.668631	52	40		52	40		48	38		48	38		47	47	0.592077	0.592077	53.5354	53.5354
5,7-Dimethoxy-2H-chromen-2-one	487-06-9	DTXSID1041421	DTXCID9021421	Y	Y	0.000442202	0.0762843	0.0231354	0.0065817	0.191192	0.0369247	0.234698	91	55	89	69	35	79	85	47	82	69	36	73	61	51	0.325732	0.325732	70.5882	67.7419
3,3',5,5'-Tetramethylbenzidine	54827-17-7	DTXSID5026120	DTXCID406120	Y	Y	0.127362			0.239013			0.239013	69			64			53			52			54	52	0.539431	0.539431	45.3608	39.2857
Cinchophen	132-60-5	DTXSID0040705	DTXCID8020705	Y	Y	0.338629	0.00251506	0.00165028	0.514392	0.00648927	0.00171896	0.522601	85	70	79	61	58	65	80	75	80	59	57	65	89	65	0.348923	0.348923	20.7207	16.8831
Phenazone	60-80-0	DTXSID6021117	DTXCID401117	Y	Y	0.860394	0.472029	0.0447331	1.58686	1.02463	0.053151	2.66464	68	51	245	64	51	244	32	96	266	28	96	256	70	68	0.79551	0.79551	80	78.1759
Benzylparaben	94-18-8	DTXSID9022526	DTXCID202526	Y	Y	2.07e-06	0.000164948		0.000316448	0.00104381		0.00136025	144	8		128	4		146	23		128	15		141	128	0.0122241	0.0122241	54.6926	52.7881
Phenacetin	62-44-2	DTXSID1021116	DTXCID001116	Y	Y	0.323601	0	0	0.529308	0	0	0.529308	303			302			225			225			225	225	0.42991	0.42991	56.8401	56.8401
2,4-Dichlorophenoxyacetic acid	94-75-7	DTXSID0020442	DTXCID80442	Y	Y	0	0	0	0	0	0	0															0	0	32.4324	27.0833
Oxazepam	604-75-1	DTXSID1021087	DTXCID301087	Y	Y	0	0	0	0	0	0	0															0		20.7317	51.1111
Sucralose	56038-13-2	DTXSID1040245	DTXCID00209612	Y	Y	0		0	0		0	0															0		46.6667	75
Benodanil	15310-01-7	DTXSID7041623	DTXCID5021623	Y	Y	0	0	0	0	0	0	0															0	0	34.2105	33.3333
Dinoterb	1420-07-1	DTXSID7041883	DTXCID5021883	Y	Y	0	0	0	0	0	0	0															0	0	8.41121	4.54545
Fluazinam	79622-59-6	DTXSID7032551	DTXCID5012551	Y	Y	0	0	0	0	0	0	0															0		50	66.6667
Thiodicarb	59669-26-0	DTXSID0032578	DTXCID50810232	Y	Y	0	0	0	0	0	0	0															0		40	100
Dinitramine	29091-05-2	DTXSID9040265	DTXCID7020265	Y		0.220997	0.14455	0	0.444949	0.302213	0	0.747163	64	41		1	1		56	54		1	1		54	1	0.393322	1	22.0588	100
Indinavir sulfate	157810-81-6	DTXSID1044221	DTXCID80196713	Y		0.00346064	0.00614939	0.00488061	0.0208328	0.0223116	0.01118	0.0543244	1	1	1	1	1	1	1	1	1	1	1	1	1	1	1	1	100	100
Budesonide	51333-22-3	DTXSID8020202	DTXCID80209019	Y		0.0452669	0.0146067	0.000249456	0.104478	0.0363964	0.000668707	0.141544	1	2	1	1	1	1	1	3	1	1	1	1	1	1	1	1	100	100
Oryzalin	19044-88-3	DTXSID8024238	DTXCID904238	Y		0.262045	0.0414924	0	0.434211	0.101829	0	0.53604	39	33		1	2		37	36		1	1		37	1	0.358749	1	34.5455	100
Tetraconazole	112281-77-3	DTXSID8034956	DTXCID6014956	Y		0.0352027	0.000128162	0	0.0385736	0.00419882	0	0.0427724	14	17		1	1		16	17		1	1		17	1	0.148582	1	5.88235	100
Carminic acid	1260-17-9	DTXSID9022817	DTXCID00209218	Y		0.0664756	0.017406	0.000890802	0.0858769	0.0383052	0.00187973	0.126062	3	1	1	1	1	1	3	1	1	1	1	1	3	1	0.467736	1	33.3333	100
Sulfaquinoxaline	59-40-5	DTXSID8042424	DTXCID6022424	Y		0.458441	0.262328	0.0129156	0.866935	0.422268	0.0395744	1.32878	6	1	2	3	1	2	4	1	2	3	1	2	1	1	1	1	100	100
Labetalol hydrochloride	32780-64-6	DTXSID0044654	DTXCID603191	Y		0.368477	0.166727	0.0220667	0.596315	0.341926	0.0556773	0.993918	1	1	3	1	1	3	1	1	2	1	1	2	1	1	1	1	100	100
Thiophanate-methyl	23564-05-8	DTXSID1024338	DTXCID104338	Y		0.0958097	0.0147469	0.00315485	0.184112	0.0408773	0.00408187	0.229072	1	1	3	1	1	2	1	1	3	1	1	2	1	1	1	1	100	100
Chlorfenvinphos	470-90-6	DTXSID7034250	DTXCID5014250	Y		0.0339242	0.00391829	0.00431051	0.0596452	0.0314318	0.00718305	0.09826	1	2	3	1	2	2	1	1	3	1	1	2	1	1	1	1	100	100
Tolclofos-methyl	57018-04-9	DTXSID0034776	DTXCID8014776	Y		9.47e-06	0	9.68e-05	0.000673901	0	0.000358655	0.00103256	3		4	1		1	4		4	1		1	4	1	0.135437	1	76.9231	100
Prednisone	53-03-2	DTXSID4021185	DTXCID40208866	Y		0.00162272	0.0056431	0.00155599	0.0093255	0.0217509	0.00328763	0.034364	5	4	20	4	3	8	5	2	14	4	1	5	3	1	0.694997	1	94.7368	100
Diclosulam	145701-21-9	DTXSID4034528	DTXCID2014528	Y		0.00975061	0.00184069	0.000142651	0.0115407	0.0131641	0.00704629	0.0317511	1	1	1	1	1	1	1	1	1	1	1	1	1	1	1	1	100	100
Difenoconazole	119446-68-3	DTXSID4032372	DTXCID2012372	Y		0.11156	0.00369707	0.000948687	0.117702	0.00518238	0.0011363	0.12402	5	1	1	1	1	1	5	1	2	1	1	1	5	1	0.454914	1	60	100
Fluroxypyr-meptyl	81406-37-3	DTXSID5034303	DTXCID3014303	Y		0.011203	0.0197931	0	0.0581579	0.0250623	0	0.0832202	3	2		1	1		2	3		1	1		3	1	0.27896	1	93.9394	100
Methylprednisolone	83-43-2	DTXSID7023300	DTXCID70209285	Y		0.000379759	0.0141481	0	0.00397878	0.0411711	0	0.0451499	4	3		4	3		4	2		4	2		2	2	0.902721	0.902721	95.6522	88.8889
Ethyl 3-(N-butylacetamido)propionate	52304-36-6	DTXSID9035753	DTXCID7015753	Y		0.0220165	0.00101432	4.85e-05	0.0750678	0.00156759	0.000113812	0.0767492	3	38	41	3	4	38	2	6	41	2	6	38	2	2	0.919122	0.919122	98.75	98.5915
3,3',5,5'-Tetrabromobisphenol A	79-94-7	DTXSID1026081	DTXCID406081	Y		0	0	7.05e-06	0	0	7.95e-06	7.95e-06			2			2			2			2	2	2	0.432137	0.432137	75	66.6667
Arbutin	497-76-7	DTXSID7040152	DTXCID80209610	Y		0.000394401	0	1.45e-05	0.000811392	0	0.000360244	0.00117164	6		15	1		3	17		11	1		3	16	2	0.0326203	0.180681	78.8732	80
Halofenozide	112226-61-6	DTXSID4032619	DTXCID2012619	Y		0	0	0.0163563	0	0	0.0258554	0.0258554			6			2			7			2	14	2	0.014784	0.93394	85.7143	90.9091
Hexaconazole	79983-71-4	DTXSID4034653	DTXCID2014653	Y		0.200868	0.0065854	0	0.207801	0.0574393	0	0.26524	38	55		3	4		47	38		3	3		44	3	0.274496	0.522056	37.6812	60
Corticosterone	50-22-6	DTXSID6022474	DTXCID50209162	Y		0.0550371	0.0559386	0.000551451	0.107146	0.21161	0.00146326	0.320219	3	9	13	3	5	11	3	13	9	3	8	9	5	3	0.710834	0.91854	84.6154	85.7143
Celecoxib	169590-42-5	DTXSID0022777	DTXCID502777	Y		0	0.0353904		0	0.101306		0.101306		5			3			4			3		4	3	0.599972	0.978204	86.3636	60
Fluocinolone acetonide	67-73-2	DTXSID0040674	DTXCID50209667	Y		0.00351857	6.46e-05	3.66e-06	0.010341	0.00037813	5.86e-05	0.0107777	1	11	14	1	3	2	2	7	11	2	3	2	3	3	0.819131	0.819131	88.8889	33.3333
Buturon	3766-60-7	DTXSID5041699	DTXCID3021699	Y		0	0.0603976	0	0	0.212369	0	0.212369		3			3			2			2		12	4	0.475954	0.4803	91.4062	90
Triadimenol	55219-65-3	DTXSID0032493	DTXCID8012493	Y		0	0	1.22e-06	0	0	0.000267733	0.000267733			21			4			21			4	21	4	0.00142641	0.00542535	62.963	57.1429
Triclocarban	101-20-2	DTXSID4026214	DTXCID906214	Y		0	0.0245886	0	0	0.0782935	0	0.0782935		4			4			5			5		5	5	0.937037	0.937037	80.9524	55.5556
Bromoxynil	1689-84-5	DTXSID3022162	DTXCID002162	Y		0.547962	0	0	1.46992	0	0	1.46992	6			6			5			5			5	5	0.905954	0.905954	42.8571	42.8571
Tebuconazole	107534-96-3	DTXSID9032113	DTXCID7012113	Y		0.227259	0	0	0.241595	0	0	0.241595	14			9			13			9			10	9	0.42147	0.42147	25	11.1111
Isoprocarb	2631-40-5	DTXSID6042072	DTXCID4022072	Y		0.0940005	0	0	0.212661	0	0	0.212661	3			3			10			10			10	10	0.862725	0.862725	98.2072	98.1818
Dibutyl phthalate	84-74-2	DTXSID2021781	DTXCID301781	Y		0.0188259	0.00393228	0.00963916	0.0808283	0.0162142	0.0121027	0.109145	12	13	10	12	13	10	11	12	12	11	12	12	11	11	0.203919	0.203919	93.7888	91.2281
Imazethapyr	81335-77-5	DTXSID3024287	DTXCID004287	Y		0.488231	0.217053	0.034418	0.67489	0.465795	0.0612615	1.20195	74	1	3	29	1	3	71	1	3	24	1	3	42	13	0.608136	0.791205	59.4059	74.4681
2,4-Dihydroxybenzophenone	131-56-6	DTXSID8022406	DTXCID402406	Y		0.476807	0.00381551	0	0.90611	0.0151482	0	0.921258	2	5		2	3		24	8		18	5		22	16	0.675752	0.675752	89.1753	88.3721
Dapsone	80-08-0	DTXSID4020371	DTXCID00371	Y		0.00816434	0	0	0.0317957	0	0	0.0317957	15			15			15			15			17	17	0.125154	0.125154	92.8889	84.6154
Levonorgestrel	797-63-7	DTXSID3036496	DTXCID90208770	Y		0.043858	0.0166146	0.0164365	0.0683556	0.0578152	0.0202074	0.146378	27	32	4	26	30	4	29	29	5	28	29	5	21	21	0.683723	0.683723	68.75	60.7843
17alpha-Hydroxyprogesterone	68-96-2	DTXSID6040747	DTXCID80209675	Y		0.0199071	0.00583389	0.000113189	0.0299984	0.0157532	0.000149649	0.0459012	19	22	33	19	22	28	19	22	34	19	22	29	21	21	0.53849	0.53849	55.5556	42.8571
Monuron	150-68-5	DTXSID0020311	DTXCID80311	Y		1.35e-06	0	0	0.00165577	0	0	0.00165577	63			45			38			26			42	26	0.0206398	0.0321543	55.914	55.3571
6-Methyl coumarin	92-48-8	DTXSID9025588	DTXCID105588	Y		0.000914255	0.00633483	0.0513835	0.0133953	0.020101	0.0666073	0.100104	33	47	4	33	47	4	51	54	7	51	54	7	29	29	0.136211	0.136211	76.6667	75.8621
4-Methylumbelliferone	90-33-5	DTXSID8025670	DTXCID805670	Y		0	0.0211783	0.0787107	0	0.240793	0.0881679	2.16591		77	60		76	60		20	82		20	82	34	34	0.759907	0.759907	68.2692	67.9612
Coumatetralyl	5836-29-3	DTXSID8041799	DTXCID00209798	Y			0.112496	0.0933631		0.247679	0.120617	0.368296		84	1		44	1		99	1		53	1	73	42	0.54267	0.54267	22.5806	25.4545
Daidzein	486-66-8	DTXSID9022310	DTXCID102310	Y		4.84e-07	9.94e-06	0.00956764	0.00242112	0.000539232	0.0316242	0.0345845	77	129	12	46	74	11	44	118	31	34	68	31	59	52	0.269404	0.33938	65.6805	42.0455
Milrinone	78415-72-2	DTXSID5023324	DTXCID00209293	Y		0.36114	0.072697	0.000221426	0.532928	0.239373	0.000269174	0.772571	64	112	64	63	59	32	62	121	74	61	65	32	64	63	0.48814	0.48814	20.2532	12.6761
Biochanin A	491-80-5	DTXSID1022394	DTXCID102394	Y				0.0655924			0.122338	0.122338			59			53			75			63	75	63	0.423077	0.423077	62.0513	40.3846
Fenuron	101-42-8	DTXSID7037551	DTXCID5017551	Y		0.0586813	0	0	0.0780676	0	0	0.0780676	35			35			74			74			142	142	0.0961698	0.0961698	34.7222	33.8028
Propylparaben	94-13-3	DTXSID4022527	DTXCID602527	Y		0	0.138311	0	0	0.594943	0	0.594943		310			294			270			256		278	264	0.466514	0.466514	29.5165	27.7473
Dicloran	99-30-9	DTXSID2020426	DTXCID60426	Y		0	0		0	0		0															0	0	43.5484	44.8276
Diuron	330-54-1	DTXSID0020446	DTXCID00446	Y		0	0	0	0	0	0	0															0	0	33.5714	45.2381
MEHP	4376-20-9	DTXSID2025680	DTXCID105680	Y		0	0	0	0	0	0	0															0		48.2993	50.4386
Troglitazone	97322-87-7	DTXSID8023719	DTXCID603719	Y		0	0	0	0	0	0	0															0		30	100
4-Nitrosodiphenylamine	156-10-5	DTXSID1021031	DTXCID401031		Y*	0	0	0	0	0	0	0															0	0	21.0145	21.1679
CP-457677	214535-77-0	DTXSID2047278	DTXCID0027278			0.216102	0.294428	0.115528	0.567684	0.697238	0.345734	1.61066	1	1	1	1	1	1	1	1	1	1	1	1	1	1	1	1	100	100
N,N'-Dicyclohexylthiourea	1212-29-9	DTXSID9020451	DTXCID70451			0.0960388	0	0	0.169687	0	0	0.169687	1			1			1			1			1	1	1	1	100	100
Pirinixic acid	50892-23-4	DTXSID4020290	DTXCID00290			0.0953241	0.0927263	0.0189326	0.194316	0.25648	0.0237534	0.474549	2	4	1	1	1	1	2	4	1	1	1	1	3	1	0.881374	1	96.5517	100
Ingliforib	186392-65-4	DTXSID4047252	DTXCID50210197			0.0223809	0.00692506	0.00955111	0.035858	0.0178062	0.0214603	0.0751244	1	1	1	1	1	1	1	1	1	1	1	1	1	1	1	1	100	100
SB281832	219790-72-4	DTXSID5047324	DTXCID3027324			0.299509	0.101116	0.0655956	0.452569	0.27232	0.0851381	0.810027	16	1	1	1	1	1	15	1	1	1	1	1	7	1	0.723398	1	80.6452	100
MK-274		DTXSID5047328	DTXCID8027329			0.0130678	0.112179	0.00114938	0.023327	0.244304	0.128574	0.396205	5	1	1	2	1	1	3	1	1	2	1	1	1	1	1	1	100	100
2-[4-(Diethylamino)-2-hydroxybenzoyl]benzoic acid	5809-23-4	DTXSID4027604	DTXCID507604			0.000214304	0.239779	0.00454739	0.00180046	0.637856	0.00795726	0.647613	1	1	5	1	1	3	1	1	8	1	1	6	1	1	1	1	100	100
1,3-Dipropan-2-ylurea	4128-37-4	DTXSID6044486	DTXCID4024486			0.607174	0	0	0.978494	0	0	0.978494	1			1			1			1			1	1	1	1	100	100
Flufenpyr-ethyl	188489-07-8	DTXSID3034618	DTXCID1014618			0.15672	0.0163686	0	0.186135	0.100882	0	0.287017	7	9		1	1		8	9		1	1		9	1	0.3122	1	50	100
PharmaGSID_47333		DTXSID4047333	DTXCID40210222			0.693621	0.170404	0.146497	1.1469	0.341095	0.498582	0.498582	1	1	1	1	1	1	1	1	1	1	1	1	1	1	1	1	100	100
3-Hydroxy-N-(3-nitrophenyl)naphthalene-2-carboxamide	135-65-9	DTXSID3044544	DTXCID1024544			0.00377521	0.0424608	0.310255	0.207338	0.32713	0.360622	0.89509	3	2	1	3	1	1	1	1	1	1	1	1	1	1	1	1	100	100
PharmaGSID_48172		DTXSID1048172	DTXCID2028147			0.613275	0.153498	0.0602489	0.849202	0.327515	0.258448	1.43517	1	1	1	1	1	1	2	1	1	1	1	1	2	1	0.910469	1	94.1176	100
AVE3295	478263-98-8	DTXSID5047372	DTXCID50197212			0.195668	0.034318	0.0260065	0.242518	0.121782	0.0534412	0.417741	2	1	1	1	1	1	2	1	1	1	1	1	1	1	1	1	100	100
UK-416244	402910-27-4	DTXSID0047290	DTXCID8027290			0.176179	0.00031762	0.000882282	0.277542	0.000342875	0.00159344	0.279479	1	5	4	1	1	2	3	9	4	1	2	2	3	1	0.966741	1	92	100
Thiazopyr	117718-60-2	DTXSID1032488	DTXCID9012488			0.482944	0.183009	0.0308847	0.681641	0.550222	0.0580378	1.2899	15	8	1	1	1	1	14	11	1	1	1	1	13	1	0.537253	1	52	100
YM218		DTXSID1048176	DTXCID40810483			0.180131	0.0542986	0.00891051	0.222296	0.294762	0.0227429	0.539801	2	2	1	1	1	1	2	2	1	1	1	1	2	1	0.883308	1	75	100
Candoxatril	123122-55-4	DTXSID6047286	DTXCID30210211			0.007483	0.0172061	0.00606043	0.0132015	0.0477256	0.0129405	0.0738676	1	1	1	1	1	1	1	1	1	1	1	1	1	1	1	1	100	100
N-Benzyl-9-(tetrahydro-2H-pyran-2-yl)adenine	2312-73-4	DTXSID8038801	DTXCID6018801			0.576599	0.361458	0.00113518	1.01784	0.831232	0.00161666	1.85068	1	1	12	1	1	7	1	1	13	1	1	7	1	1	1	1	100	100
PharmaGSID_48518		DTXSID9048518	DTXCID301065038			0.033949	0.00501164	0	0.330225	0.00710315	0	0.337329	1	1		1	1		1	1		1	1		1	1	1	1	100	100
Methyl 2-methoxybenzoate	606-45-1	DTXSID5047087	DTXCID3027087			0.135113	0.118888	0	0.377301	0.236143	0	0.613444	11	1		11	1		1	1		1	1		1	1	1	1	100	100
Procyazine	32889-48-8	DTXSID1034844	DTXCID9014844			0.000646139	0.0605212	0.00530902	0.0107444	0.0724079	0.00628318	0.0894355	64	1	41	1	1	1	14	4	50	1	1	1	15	1	0.618601	1	94.5946	100
2-Amino-N-cyclohexyl-N-methylbenzenesulfonamide	70693-59-3	DTXSID1044982	DTXCID9024982			0.127423	0.0200465	1.98e-05	0.247164	0.0308163	0.000161212	0.278142	1	1	31	1	1	12	1	1	28	1	1	12	1	1	1	1	100	100
CP-457920	220860-50-4	DTXSID4047254	DTXCID70210199			0.206698	0.0196286	0.00054991	0.294985	0.0470624	0.00171009	0.343758	1	2	10	1	1	6	1	1	9	1	1	5	1	1	1	1	100	100
SAR102608	1068967-96-3	DTXSID8047391	DTXCID6027391			0.492001	0.0859503	0.00871593	0.731513	0.204096	0.0575073	0.993116	2	1	3	1	1	1	2	1	1	1	1	1	2	1	0.854328	1	95.8333	100
MK-578	313994-79-5	DTXSID0047327	DTXCID80210221			0.0562477	0.0141782	0.00229293	0.0811098	0.0412101	0.0126031	0.134923	1	1	1	1	1	1	1	1	1	1	1	1	1	1	1	1	100	100
Aplaviroc hydrochloride	461023-63-2	DTXSID1047316	DTXCID20197204			0.0590284	0.0286822	0.0187688	0.0959531	0.0959441	0.0441836	0.236081	1	1	1	1	1	1	1	1	1	1	1	1	1	1	1	1	100	100
GW473178E methyl benzene sulphonic acid	263553-33-9	DTXSID6047313	DTXCID60197203			0.551046	0.174493	0.0690204	0.723058	0.670972	0.101747	1.49578	6	3	2	2	1	2	6	2	2	2	1	2	3	1	0.653215	1	88.2353	100
Trimethyl benzene-1,2,4-tricarboxylate	2459-10-1	DTXSID8044620	DTXCID6024620			0.115783	0.232048	0.00374053	0.227238	0.486203	0.0828272	0.796268	1	1	27	1	1	9	1	1	3	1	1	2	1	1	1	1	100	100
CI-1044		DTXSID5047291	DTXCID90210212			0.225603	0.0820223	0.0158356	0.378919	0.210725	0.0312638	0.620908	8	2	1	3	2	1	6	1	1	2	1	1	3	1	0.888274	1	92.3077	100
1,3-Diphenylguanidine	102-06-7	DTXSID3025178	DTXCID005178			0.96626	0.472667	0.162719	2.02323	1.38194	0.207852	3.61302	1	5	1	1	5	1	2	1	3	2	1	3	1	1	1	1	100	100
Lauryldiethanolamine	1541-67-9	DTXSID4042090	DTXCID2022090			0.706893	0.209031	0.00536995	0.9564	0.683916	0.0126283	1.65294	1	1	1	1	1	1	1	1	1	1	1	1	1	1	1	1	100	100
Di(2-methoxyethyl) phthalate	117-82-8	DTXSID8025094	DTXCID805094			0.0435071	0.00903034	0.00189305	0.102383	0.0200834	0.00261846	0.125084	3	4	31	3	4	5	1	4	48	1	4	10	1	1	1	1	100	100
CP-122721	145742-28-5	DTXSID9047251	DTXCID90210196			0.436486	0.305621	0.0868398	0.627962	0.784063	0.242237	1.65426	12	1	1	1	1	1	6	1	1	1	1	1	1	1	1	1	100	100
CP-114271	113734-18-2	DTXSID2047274	DTXCID0027274			0.411019	0.208609	0.0608433	0.589756	0.534073	0.111493	1.23532	22	3	1	1	1	1	19	3	1	1	1	1	9	1	0.388203	1	77.1429	100
PD 0343701	676116-04-4	DTXSID7047271	DTXCID1027392			0.76911	0.214675	0.145497	0.94187	0.979282	0.300604	2.22176	1	1	1	1	1	1	1	1	1	1	1	1	1	1	1	1	100	100
MK-812	851916-42-2	DTXSID4047335	DTXCID40197206			0.481929	0.186647	0.0265013	0.62737	0.650207	0.0888834	1.36646	1	1	1	1	1	1	1	1	1	1	1	1	1	1	1	1	100	100
Surinabant	288104-79-0	DTXSID2047357	DTXCID0027357			0.489442	0.301476	0.0664827	0.714359	0.802735	0.22904	1.74613	2	1	1	1	1	1	2	1	1	1	1	1	1	1	1	1	100	100
PharmaGSID_48511	1062243-51-9	DTXSID4048511	DTXCID7028485			0.530731	0.188262	0.0343639	0.704379	0.552995	0.300632	1.55801	1	1	1	1	1	1	1	1	1	1	1	1	1	1	1	1	100	100
SAR102779		DTXSID4047387	DTXCID30197215			0.558492	0.105227	0.0222318	0.677742	0.44747	0.0676155	1.19283	1	1	1	1	1	1	1	1	1	1	1	1	1	1	1	1	100	100
CP-863187	668981-02-0	DTXSID0047294	DTXCID8027294			0.683631	0.251682	0.000115754	1.03855	0.747757	0.00176672	1.78807	1	2	16	1	1	1	3	2	14	1	1	1	1	1	1	1	100	100
PharmaGSID_48505		DTXSID0048505	DTXCID3028479			0.0527119	0.0492898	0	0.0737453	0.176004	0	0.249749	7	8		1	1		7	7		1	1		7	1	0.516913	1	79.3103	100
Prodiamine	29091-21-2	DTXSID1034210	DTXCID9014210			0.0864004	0.15548	0	0.165272	0.331793	0	0.497065	49	22		1	1		38	38		1	1		37	1	0.367902	1	32.0755	100
1,1'-Disulfanediyldiazepan-2-one	23847-08-7	DTXSID1044481	DTXCID9024481			0.248972	0.00292886	0.000804724	0.469659	0.00796469	0.00676469	0.484389	1	2	10	1	1	1	1	1	1	1	1	1	1	1	1	1	100	100
CP-728663	368832-42-2	DTXSID1047283	DTXCID00210208			0.258247	0.13313	0.0649812	0.419167	0.307917	0.220233	0.947317	1	1	1	1	1	1	1	1	1	1	1	1	1	1	1	1	100	100
Farglitazar	196808-45-4	DTXSID1047310	DTXCID50210218			0.0762661	0.00215098	0.000475929	0.105035	0.00517458	0.012886	0.123096	1	1	2	1	1	1	1	1	1	1	1	1	1	1	1	1	100	100
SAR115740		DTXSID1047366	DTXCID9027366			0.128848	0.0237268	0.0441411	0.179889	0.0691009	0.0819202	0.33091	5	1	1	1	1	1	5	1	1	1	1	1	1	1	1	1	100	100
Ethyl phthalyl ethyl glycolate	84-72-0	DTXSID3024100	DTXCID604100			0.0784514	0.00999915	0.00653723	0.241855	0.0559372	0.00789068	0.305683	1	4	4	1	3	3	1	2	4	1	2	3	1	1	1	1	100	100
Perfluorooctanesulfonamide	754-91-6	DTXSID3038939	DTXCID1018939			0.153374	0.646957	0.00359989	0.822453	0.860333	0.0151503	1.69794	1	1	1	1	1	1	1	1	1	1	1	1	1	1	1	1	100	100
GSK163929B		DTXSID6047311	DTXCID4027311			0.000916175	0	0.000162533	0.00119973	0	0.00221628	0.00341601	1		2	1		1	1		1	1		1	2	1	0.759558	1	66.6667	100
Difpas-pyrazole	151506-44-4	DTXSID6048175	DTXCID2028149			0.375568	0.0225334	0.000733502	0.652478	0.0513265	0.00135552	0.70516	10	3	17	1	1	1	2	2	22	1	1	1	3	1	0.961796	1	96.7213	100
CP-532623	261947-38-0	DTXSID7047279	DTXCID80210206			0.00182529	4.72e-05	0	0.00366586	8.32e-05	0	0.00374907	1	4		1	1		1	5		1	1		1	1	1	1	100	100
SAR377142		DTXSID4047385	DTXCID7027386			0.0535657	0.000207046	0.00133044	0.0592247	0.000829882	0.00364869	0.0637033	7	5	1	1	1	1	7	5	1	1	1	1	7	1	0.246126	1	45.4545	100
PharmaGSID_48519	686756-87-6	DTXSID4048519	DTXCID1028493			0	0.0298151	0.000799455	0	0.12104	0.00150782	0.122548		1	1		1	1		1	1		1	1	1	1	1	1	100	100
Cyclanilide	113136-77-9	DTXSID5032600	DTXCID3012600			0.188639	0.00297339	0.0509196	0.457289	0.0264038	0.0625318	0.546224	1	1	1	1	1	1	1	1	1	1	1	1	1	1	1	1	100	100
SB236057A	180084-01-9	DTXSID5047320	DTXCID8027321			0.000478089	5e-08	0.000213084	0.00200753	1.17e-05	0.00113114	0.00315034	2	2	1	1	1	1	2	2	1	1	1	1	2	1	0.928984	1	83.3333	100
SB243213A	200940-23-4	DTXSID5047322	DTXCID8027323			0.100501	0.0731314	0.00011518	0.133131	0.183577	0.00187227	0.318581	1	1	6	1	1	1	2	1	2	1	1	1	1	1	1	1	100	100
PharmaGSID_48516		DTXSID9048516	DTXCID601065037			0.147548	0.06979	0	0.207221	0.262884	0	0.470105	12	12		1	1		12	12		1	1		12	1	0.448774	1	47.619	100
CI-959	104795-68-8	DTXSID8047268	DTXCID1027269			0.0747029	0.0413878	0.0199494	0.179746	0.0483935	0.0271142	0.255254	2	1	1	1	1	1	1	1	1	1	1	1	1	1	1	1	100	100
Volinanserin	139290-65-6	DTXSID6047363	DTXCID70210230			0.0603429	0.151105	0.284833	0.0887498	0.429038	0.571723	1.00076	2	1	1	1	1	1	2	1	1	1	1	1	1	1	1	1	100	100
HMR1171 trifluoroacetate (1:1)		DTXSID3048522	DTXCID4027367				0.00217081	0.000128931		0.00302519	0.0011173	0.00414249		2	3		1	1		2	2		1	1	2	1	0.412494	1	75	100
Nelivaptan	439687-69-1	DTXSID7047358	DTXCID00210228				0.0152693			0.0421323		0.0421323		1			1			1			1		1	1	1	1	100	100
PharmaGSID_48506	588941-45-1	DTXSID5048506	DTXCID30210276					0.00386039			0.0116525	0.0116525			2			1			1			1	1	1	1	1	100	100
Carabersat	184653-84-7	DTXSID6047319	DTXCID20210220			0	0.00029093	0	0	0.000523814	0	0.000523814		3			2			8			2		17	2	0.0304481	0.0520187	54.2857	66.6667
3-Hydroxy-2-naphthoic acid	92-70-6	DTXSID3026560	DTXCID406560			0.310387	0.580638	0.495519	1.6636	1.49102	1.01334	4.16796	5	6	10	5	5	10	2	2	5	2	2	5	2	2	0.99058	0.99058	99.359	98.7805
N-(4-Ethoxyphenyl)-3-oxobutanamide	122-82-7	DTXSID5044526	DTXCID3024526			0.479254	0.324235	0.129599	0.995429	0.63966	0.24765	1.88274	2	1	4	2	1	4	2	2	4	2	2	4	2	2	0.982806	0.982806	99.6805	99.6656
5-Chlorosalicylanilide	4638-48-6	DTXSID9037749	DTXCID7017749			0.00711732	0.0021075	0	0.0469816	0.00620776	0	0.0531894	1	8		1	7		2	12		2	9		2	2	0.946539	0.946539	99.3711	99.2188
FR130739	136042-19-8	DTXSID1048178	DTXCID6028153			0.000844896	0.0594185	0.0561432	0.0129979	0.122894	0.0740815	0.209973	7	1	2	2	1	2	5	2	2	2	1	2	2	2	0.941149	0.941149	95.4545	66.6667
CI-1018		DTXSID0047248	DTXCID30210195			0.282442	0.0377351	0.00238009	0.368575	0.107549	0.00781434	0.483938	5	2	2	3	1	1	6	1	2	3	1	1	4	2	0.690385	0.926575	91.1765	85.7143
SSR126768		DTXSID0047379	DTXCID70197214			0.251506	0.0788202	0.0144492	0.317091	0.244103	0.0421294	0.603324	2	2	2	2	2	2	2	2	2	2	2	2	2	2	0.986447	0.986447	50	50
Butylphthalyl butylglycolate	85-70-1	DTXSID7023938	DTXCID203938			0.0139971	0.00010671	0.0116193	0.0337868	0.000256457	0.0143806	0.0484239	1	1	2	1	1	2	1	1	2	1	1	2	2	2	0.812983	0.812983	97.8723	92.8571
Undecanedioic acid	1852-04-6	DTXSID0044862	DTXCID8024862			0.00561203	0.0509473		0.0553182	0.106188		0.161506	9	2		9	2		8	2		8	2		2	2	0.752326	0.752326	99.1379	98.9796
SSR161421		DTXSID5047374	DTXCID3027374			0.366272	0.0213902	0.0405431	0.453571	0.048012	0.142455	0.644038	14	1	1	4	1	1	12	1	1	3	1	1	10	2	0.443952	0.877572	68.9655	75
6-Phenyl-1,3,5-triazine-2,4-diamine	91-76-9	DTXSID1020142	DTXCID50142			0.485939	0.0127249	0	0.974897	0.0706964	0	1.04559	1	24		1	6		2	10		1	3		3	2	0.852966	0.983001	98.1132	95.8333
N-(3,4-Dichlorophenyl)-N'-methylurea	3567-62-2	DTXSID3042180	DTXCID1022180			0.0636145	0.21312	0	0.343415	0.635987	0	0.979401	4	2		4	2		3	3		3	3		3	3	0.951711	0.951711	95.122	90
Parinol	17781-31-6	DTXSID4042256	DTXCID2022256			0.130801	0.0438928	0.00446483	0.213716	0.117348	0.00511953	0.336184	5	7	3	2	5	2	8	3	2	5	2	1	5	3	0.887143	0.887143	88.8889	71.4286
N-Phenyldiethanolamine	120-07-0	DTXSID5021962	DTXCID501962			0.068759	0.117385	0.0812911	0.536171	0.420647	0.0911834	1.048	45	7	7	45	7	7	7	5	13	7	5	13	3	3	0.923939	0.923939	99.0991	99.0991
3,3'-Dimethoxybenzidine	119-90-4	DTXSID3025091	DTXCID605091			0.00695273	0.120662	0.00723788	0.0545809	0.254825	0.00989106	0.319297	18	2	113	18	2	111	7	2	114	7	2	111	3	3	0.938418	0.938418	99.0741	99.0385
Tribromsalan	87-10-5	DTXSID4026181	DTXCID606181				0.0353776			0.131621		0.131621		3			3			3			3		3	3	0.84613	0.84613	60	60
Ilepatril	473289-62-2	DTXSID7047356	DTXCID40210227			0.0299406	0.000126518	9.85e-05	0.0393464	0.00986074	0.000116995	0.0493241	18	6	5	4	1	1	18	3	6	4	1	1	16	4	0.329459	0.90105	37.5	25
Dipropyl 2,5-pyridinedicarboxylate	136-45-8	DTXSID8032544	DTXCID6012544			0.268255	0.161813	1.67e-06	0.597561	0.31428	2.36e-06	0.911844	6	1	124	6	1	104	5	4	124	5	4	104	4	4	0.78109	0.78109	98.5782	98.2955
C.I. Basic Red 9 monohydrochloride	569-61-9	DTXSID1021247	DTXCID3023845			0.0145998	0.0706375	0.221802	0.139065	0.175191	0.573143	0.8874	6	8	4	6	8	4	5	5	4	5	5	4	4	4	0.497774	0.497774	91.6667	88
4-Amino-2,5-dimethoxy-N-phenylbenzenesulfonamide	52298-44-9	DTXSID2044686	DTXCID0024686			0.00720035	0.0109432	0.00704558	0.0251146	0.0203922	0.0111853	0.056692	1	2	6	1	2	5	2	5	6	1	5	5	4	4	0.517356	0.517356	96.2963	85
1-(2,6-Dichlorophenyl)-2-indolinone	15362-40-0	DTXSID6046979	DTXCID4026979			0.209207	0.1461	0.000475374	0.347892	0.438957	0.000520192	0.787369	3	18	22	1	10	12	13	8	22	6	5	12	10	5	0.631627	0.867294	78.5714	69.2308
N-(2,4-Dimethylphenyl)acetamide	2050-43-3	DTXSID0044868	DTXCID8024868			0.0747323	0.0252627	0.0204568	0.402264	0.0502386	0.0253122	0.477814	7	9	53	7	9	53	5	10	68	5	10	68	5	5	0.695561	0.695561	98.8473	98.8372
Phenethyl anthranilate	133-18-6	DTXSID5025861	DTXCID305861			0.0617715	0.130597	0.000134824	0.31702	0.228656	0.000274618	0.545951	2	5	172	2	5	165	2	5	184	2	5	178	5	5	0.872341	0.872341	98.5816	98.524
2,5-Dichloro-3-nitrobenzoic acid	88-86-8	DTXSID3041372	DTXCID1021372			0	0.0322376	0	0	0.0963667	0	0.0963667		9			8			7			6		7	6	0.970166	0.996461	71.4286	50
Bis(2-butoxyethyl) phthalate	117-83-9	DTXSID9047174	DTXCID7027174				0.00240169			0.00621168		0.00621168		14			6			14			7		14	7	0.257145	0.273836	68.2927	53.8462
2,2'-(3-Chlorophenylimino)diethanol	92-00-2	DTXSID4026557	DTXCID906557			0.000118422	2.52e-05	0.000488654	0.00056165	0.000105837	0.000652593	0.00132008	53	97	59	7	7	4	86	105	58	9	8	4	95	8	0.00232103	0.0496496	19.6581	41.6667
Imazamox	114311-32-9	DTXSID3034664	DTXCID1014664			0.411133			0.570419			0.570419	76			12			70			8			70	8	0.413486	0.506871	24.1758	63.1579
Methiuron	21540-35-2	DTXSID7042140	DTXCID5022140			0.487973	0.0417081	0	0.783993	0.0497161	0	0.833709	7	7		7	7		8	7		8	7		8	8	0.648228	0.648228	88.7097	84.7826
7-(Dimethylamino)-4-methylcoumarin	87-01-4	DTXSID6041422	DTXCID4021422			0.00186949	0.0148446	0.137252	0.160463	0.118462	0.160897	0.439823	137	83	20	135	81	20	3	17	37	3	16	37	9	9	0.613694	0.613694	97.6945	97.4843
Benzo(f)quinoline	85-02-9	DTXSID2024585	DTXCID804585			0.541498	0.578518		1.23002	1.35056		2.58058	11	10		10	10		10	9		10	9		9	9	0.78352	0.78352	91.0112	61.9048
2-(3-Phenylpropyl)pyridine	2110-18-1	DTXSID7042356	DTXCID5022356			0.00707912	0.0614703	0	0.0386636	0.115122	0	0.153786	21	12		21	12		20	9		20	9		10	10	0.72378	0.72378	91.0891	90.3226
N-Ethyl-4-menthane-3-carboxamide	39711-79-0	DTXSID5047039	DTXCID3027039			0.00771586	0.00250612	0	0.0161207	0.00497935	0	0.0211001	4	19		4	19		9	25		9	25		11	11	0.387839	0.387839	79.1667	79.1667
Ancymidol	12771-68-5	DTXSID2034338	DTXCID0014338			0.0027951	0.00917136	0.000222942	0.00703565	0.0193912	0.000378466	0.0268053	15	4	123	9	4	68	11	6	123	9	6	70	12	11	0.251856	0.251856	93.4911	92.8571
4-(3-Phenylpropyl)pyridine	2057-49-0	DTXSID5044869	DTXCID3024869			0.505227	0	0.0986565	0.798088	0	0.202212	1.0003	26		5	26		5	43		9	43		9	12	12	0.670168	0.670168	89.1089	88.172
Tricyclodecanedimethanol diacrylate	42594-17-2	DTXSID5044940	DTXCID3024940			0.00117892	0.001532	8.54e-05	0.00475321	0.00595247	0.000220625	0.0109263	16	15	36	9	11	13	25	16	36	12	10	14	26	14	0.0886726	0.115514	59.0164	27.7778
N-Dodecanoyl-N-methylglycine	97-78-9	DTXSID7042011	DTXCID5022011				0.000142142	0		0.00035505	0	0.00035505		9			9			11			11		14	14	0.0396709	0.0396709	40.9091	40.9091
2-(N-Ethyl-m-toluidino)ethanol	91-88-3	DTXSID3021801	DTXCID101801			0.419655	0.0889224	0.068327	0.945754	0.253435	0.0764849	1.27567	32	47	14	32	47	14	14	35	31	14	35	31	15	15	0.762283	0.762283	94.1423	94.1423
N,N-Dimethyldecylamine oxide	2605-79-0	DTXSID7042190	DTXCID5022190			0.00199388	0	0	0.0119187	0	0	0.0119187	15			15			15			15			15	15	0.143374	0.143374	44	44
Ethyl 5-oxo-1-phenyl-4,5-dihydro-1H-pyrazole-3-carboxylate	89-33-8	DTXSID5044738	DTXCID3024738			0.0681486	0.222356	0.0524433	0.339999	0.374154	0.140262	0.854415	31	13	29	31	13	29	15	15	23	14	14	23	17	16	0.675404	0.675404	91.8782	91.018
Dipropyl phthalate	131-16-8	DTXSID5031133	DTXCID3011133			0.00547941	0.00399682	0.0149107	0.048646	0.0171206	0.0201097	0.0858763	25	17	49	24	15	30	13	15	41	13	14	39	17	16	0.0775009	0.0775009	93.9623	91.6201
9-Ethyl-3-nitro-9H-carbazole	86-20-4	DTXSID0044995	DTXCID8024995			0.0361516	1.08e-05	0.0354497	0.071577	0.000179071	0.129815	0.201571	89	172	6	82	129	6	92	161	6	90	120	6	16	16	0.482507	0.482507	92.6471	90.566
2-Isopropyl-6-methyl-4-pyrimidone	2814-20-2	DTXSID1027502	DTXCID60209431			0.893505	0.466173	0.0119862	1.4827	1.13885	0.0248252	2.64638	21	16	57	21	16	57	17	15	45	17	15	45	17	17	0.595211	0.595211	92.6606	92.6606
CP-401387	199171-88-5	DTXSID9047253	DTXCID10210198			0.0407523	0.000576769	0.000935079	0.0512223	0.00293955	0.00146035	0.0556222	20	9	3	17	7	3	20	4	3	17	3	3	19	17	0.302267	0.302267	10	5.88235
Fabesetron hydrochloride	129299-90-7	DTXSID7048168	DTXCID80197245			0.590331	0.103795	0	0.779106	0.388354	0	1.16746	17	20		17	20		24	15		24	15		18	18	0.703018	0.703018	72.5806	70.1754
Dodecylamine hydrochloride	929-73-7	DTXSID9044322	DTXCID901984			0.364082	0.114666	0.00295856	0.58824	0.295302	0.00949645	0.893039	20	20	17	20	20	17	19	20	19	19	20	19	20	20	0.394118	0.394118	9.52381	9.52381
Diisobutyl phthalate	84-69-5	DTXSID9022522	DTXCID602522			0.000697959	0.0070337	0.00397655	0.0125556	0.0183768	0.00619023	0.0371226	30	18	33	29	18	32	18	17	33	18	17	32	21	21	0.0577694	0.0577694	87.6543	82.4561
1-Octyl-2-pyrrolidone	2687-94-7	DTXSID4036435	DTXCID2016435			0.677973	0.153275	0	0.93014	0.582104	0	1.51224	18	28		18	28		18	21		18	21		21	21	0.47966	0.47966	74.359	74.359
Triallyl trimellitate	2694-54-4	DTXSID4044901	DTXCID2024901			0.00230029	3.61e-06	0	0.00477807	3.4e-05	0	0.00481205	18	72		11	32		24	72		16	32		38	22	0.0425689	0.0425689	59.3407	50
Chloranocryl	2164-09-2	DTXSID2020424	DTXCID00424				2.44e-05			0.000100017		0.000100017		25			20			30			22		30	22	0.0163816	0.0266268	14.7059	8.69565
N-Benzyladenine	1214-39-7	DTXSID7032630	DTXCID5012630			3.11e-05	0.0882426	0.0366535	0.00733476	0.218017	0.0453036	0.270655	16	42	13	4	40	11	13	45	15	7	43	10	25	23	0.495872	0.495872	86.9565	64.5161
4-Chlorophenylurea	140-38-5	DTXSID5041512	DTXCID3021512			0.0938347	0	0	0.138887	0	0	0.138887	37			29			39			29			33	33	0.507013	0.507013	38.4615	38.4615
7-Diethylamino-4-methylcoumarin	91-44-1	DTXSID9025035	DTXCID405035			0.337912	0.154275	0.0360554	0.521145	0.42587	0.0483594	0.995375	30	33	49	30	32	49	34	31	59	34	31	59	33	33	0.769495	0.769495	85.0467	84.3902
1-Cyclohexylpyrrolidin-2-one	6837-24-7	DTXSID7044716	DTXCID5024716			0.29983	0	0.000314468	0.435502	0	0.000769946	0.436271	12		76	12		76	35		67	35		67	35	35	0.579004	0.579004	73.0159	73.0159
6-Ethoxy-2,3,4-trimethyl-1,2,3,4-tetrahydroquinoline	16489-90-0	DTXSID6042365	DTXCID4022365			0.0580079	0.0132947	0.0020548	0.150102	0.0310489	0.00622385	0.187375	46	24	78	46	24	78	42	30	61	42	30	61	39	39	0.255481	0.255481	80.6122	80.6122
4-Methoxy-2-methyl-N-phenylaniline	41317-15-1	DTXSID3029364	DTXCID909364			0.408557	0.0345682	0.00659909	0.733295	0.0739237	0.00885547	0.816075	41	98	72	41	97	70	35	104	80	35	103	78	45	45	0.571696	0.571696	78	77.551
(+)-Nootkatone	4674-50-4	DTXSID8047050	DTXCID20210184			0.0299933	0	0	0.054483	0	0	0.054483	62			62			73			73			73	73	0.296772	0.296772	46.6667	44.6154
1-(4-Methoxyphenyl)-1-pentene-3-one	104-27-8	DTXSID4047412	DTXCID2027412			0.296879	0.00350441	0	0.459558	0.0122219	0	0.47178	145	127		145	127		107	107		107	107		107	107	0.601363	0.601363	69.6275	69.4524
m-Cumenyl methylcarbamate	64-00-6	DTXSID1040324	DTXCID9020324			0	0.000143182	0	0	0.000775368	0	0.000775368		370			369			322			321		322	321	0.014983	0.014983	35.8	35.3535
1-Naphthol	90-15-3	DTXSID6021793	DTXCID401793			0	0	0	0	0	0	0																	51.1364	51.2195
Dichlormid	37764-25-3	DTXSID4027997	DTXCID007997			0	0	0	0	0	0	0															0	0	27.5862	50
4-Aminoazobenzene	60-09-3	DTXSID6024460	DTXCID40809630			0	0	0	0	0	0	0															0	0	9.72222	11.25
N-Butyl-p-toluenesulfonamide	1907-65-9	DTXSID7042198	DTXCID5022198			0	0	0	0	0	0	0															0	0	46.1538	44.8276
N,N'-Dibutylthiourea	109-46-6	DTXSID8042187	DTXCID6022187			0	0	0	0	0	0	0															0	0	45	45
Di(ethylene glycol) dimethacrylate	2358-84-1	DTXSID8044882	DTXCID6024882			0	0	0	0	0	0	0															0	0	16.6667	16.6667
2,2',6,6'-Tetrachlorobisphenol A	79-95-8	DTXSID3021770	DTXCID601770			0	0	0	0	0	0	0															0	0	27.7778	33.3333
Endosulfan sulfate	1031-07-8	DTXSID3037541	DTXCID1017541			0	0	0	0	0	0	0																	62.5	100
Neopentyl glycol dibenzoate	4196-89-8	DTXSID1038822	DTXCID9018822			0	0	0	0	0	0	0															0	0	6.11511	4.16667
Mean						0.18276	0.0852009	0.0269783	0.329532	0.211408	0.0571141	0.578885	15.0031	12.2799	15.2228	9.41846	9.03774	10.5843	13.6092	11.2296	15.0581	8.06154	8.40252	10.5131	13.8076	9.44803	0.693669	0.787801	81.3524	84.3612
Median						0.089125	0.0314212	0.00391847	0.196944	0.0994713	0.00782776	0.331116	4	2	3	2	1	2	3	2	3	1	1	2	3	1	0.833033	1	94.1176	100
Acronym Legend:
CFM-ID: Competitive Fragmentation Modeling-ID
ENTACT: EPA's Non-Targeted Analysis Collaborative Trial
DTXSID: DSSTox Substance Identifier
DTXCID: DSSTox Chemical Identifier
DSSTox: Distributed Structure-Searchable Toxicity Database
PCDL: Personal Compound Database and Library
* - 4-Nitrosodiphenylamine was not "In PCDL" based on automated matching (using CASRN and name) but was "PCDL Matched" based on manual evaluation.
